# Supplementary material for: Genetic contributions to variation in general cognitive function: a meta-analysis of genome-wide association studies in the CHARGE consortium (N=53 949)
Source: Mol Psychiatry. 2015 Feb 3;20(2):183–92. doi: 10.1038/mp.2014.188 (PMC4356746; doi:10.1038/mp.2014.188)
Supplement: Supplementary Table 3 [file mp2014188x3.xlsx]

## Sheet: TableS3
Table S3 The estimated effect (beta), standard error (SE) and P-values are shown for SNPs which achieved a significance of P < 1 x 10-5 in the meta-analysis; bold type indicates genome-wide significance (P < 5 x 10-8). The results are ordered by significance of the association. Gene annotation from UCSC hg18. The direction was ordered as LBC1936, ARIC, 3C, AGES, ASPS, BASEII, BETULA, CHS, ERF, MA…
MarkerName	Chromosome	Position	Gene	Function	A1	A2	Freq A1	Freq A1 SE	MinFreq A1	MaxFreq A1	Beta	SE	P-value	Direction	HetPVal	Total N
rs10457441	6	98678841			t	c	0.4797	0.0151	0.4433	0.5391	-0.0324	0.0055	3.926e-09	----+-+-----------------+-+-+--	0.1851	53187
rs1872841	6	98683409			a	c	0.5199	0.0153	0.461	0.5566	0.0321	0.0055	5.611e-09	++++-+-+++++++++++++++++-+-+-++	0.1939	53187
rs10119	19	50098513	TOMM40	3UTR	a	g	0.2931	0.0207	0.2137	0.3252	-0.0446	0.0076	5.668e-09	-?---++-----+------?---------+-	0.3784	44018.2
rs12204181	6	98686202			t	c	0.4803	0.0155	0.4434	0.539	-0.032	0.0055	6.64e-09	----+-+-----------------+-+-+--	0.1827	53187
rs9375195	6	98669441			a	g	0.5256	0.0172	0.461	0.5792	0.0329	0.0057	6.661e-09	++++-+-+++++?+++++++++++-+-+-++	0.1534	50766
rs1487441	6	98660615			a	g	0.4858	0.0165	0.418	0.526	0.0315	0.0055	1.061e-08	++++-+-++++++-++++++++++-+++-++	0.2346	53186.8
rs1906252	6	98657010			a	c	0.484	0.0169	0.4175	0.526	0.0312	0.0055	1.554e-08	++++++-++++++-++++++++++-+++-++	0.182	53188
rs12202969	6	98682944			a	g	0.4858	0.0175	0.4196	0.5254	0.0312	0.0055	1.624e-08	++++-+-++++++-++++++++++-+++-++	0.2611	53909.9
rs17522122	14	32372633	AKAP6	3 downstream	t	g	0.4791	0.0123	0.4281	0.503	-0.0311	0.0056	2.548e-08	-----+-----+-----+------+------	0.6795	53913.3
rs9388171	6	98682447			c	g	0.4802	0.0155	0.4433	0.5391	-0.0315	0.0057	2.63e-08	----+-+-----?-----------+-+-+--	0.1724	50761
rs9401634	6	98685232			t	c	0.4805	0.0157	0.4434	0.539	-0.0314	0.0057	2.852e-08	----+-+-----?-----------+-+-+--	0.1576	50761
rs12206087	6	98689621			a	g	0.487	0.0169	0.4198	0.5287	0.0305	0.0055	3.149e-08	++++-+-++++++-++++++++++-+++-++	0.226	53186.9
rs9375225	6	98695475			t	g	0.528	0.0153	0.469	0.5637	0.0309	0.0057	4.886e-08	++++-+-+++++?+++++++++++++-+-++	0.3021	50761.2
rs12885467	14	32373539	AKAP6	3 downstream	t	c	0.5018	0.0138	0.4789	0.5781	0.0306	0.0056	5.341e-08	+++++++++++-+++++--+++++-++++++	0.5607	53188.8
rs9385269	6	98654700			t	c	0.5196	0.0162	0.4543	0.56	0.0305	0.0057	8.76e-08	++++-+-+++++?+++++++++++-+-+-++	0.07901	51488.9
rs12894833	14	32374960			c	g	0.5191	0.0123	0.496	0.5947	0.0293	0.0055	1.078e-07	+++++++++++-+++++-++++++-++++++	0.5933	53188.1
rs11623122	14	32373842	AKAP6	3 downstream	a	g	0.481	0.0123	0.4048	0.504	-0.0292	0.0055	1.094e-07	-----------+-----+------+------	0.5967	53187.1
rs12894779	14	32374771			a	g	0.481	0.0123	0.4051	0.504	-0.0292	0.0055	1.114e-07	-----------+-----+------+------	0.5909	53191
rs12879159	14	32372711	AKAP6	3 downstream	a	g	0.4807	0.0123	0.4045	0.504	-0.0292	0.0055	1.142e-07	-----------+-----+------+------	0.6174	53187.4
rs7145828	14	32373049	AKAP6	3 downstream	a	g	0.5191	0.0123	0.496	0.5954	0.0292	0.0055	1.149e-07	+++++++++++-+++++-++++++-++++++	0.6061	53187.4
rs7146265	14	32373025	AKAP6	3 downstream	a	g	0.4808	0.0123	0.4046	0.504	-0.0292	0.0055	1.16e-07	-----------+-----+------+------	0.6106	53914.4
rs12882859	14	32372810	AKAP6	3 downstream	a	t	0.5221	0.0126	0.498	0.5982	0.0292	0.0055	1.273e-07	+++++++++++-+++++-++++++-++++++	0.6579	53187.9
rs12895330	14	32375094			c	g	0.4924	0.0116	0.4403	0.5126	-0.0291	0.0056	1.657e-07	-----+-----+-----+------+------	0.6884	53896.9
rs302874	17	54122995	TEX14/ RAD51C	intronic/5 upstream	a	g	0.3898	0.0131	0.3376	0.4245	-0.0293	0.0056	1.981e-07	+--------+----------+++------+-	0.701	53907.9
rs302865	17	54111976	TEX14	intronic	a	g	0.3897	0.0131	0.3374	0.4242	-0.0293	0.0056	1.997e-07	+--------+----------+++------+-	0.7096	53165
rs12896446	14	32375250			t	g	0.5196	0.0122	0.4989	0.5945	0.0292	0.0056	2.001e-07	+++++++++++-+++++-+?+?++-++++++	0.5316	52752.4
rs446613	17	54104545	TEX14	intronic	a	c	0.3901	0.0129	0.3373	0.4242	-0.0296	0.0057	2.002e-07	+--------+---------?+?+------+-	0.685	52749.9
rs304264	17	54104627	TEX14	intronic	a	g	0.3897	0.0131	0.3373	0.4242	-0.0293	0.0056	2.24e-07	+--------+----------+++------+-	0.7079	53186.9
rs11623135	14	32374023	AKAP6	3 downstream	t	c	0.4755	0.0119	0.4046	0.4975	-0.0291	0.0056	2.287e-07	-----------+-----++-----+------	0.5324	53189.9
rs9320913	6	98691454			a	c	0.4861	0.0167	0.4199	0.5288	0.0296	0.0057	2.421e-07	++++-?-+++++?-++++++?+++-+++-++	0.1413	49049.9
rs877636	12	54766850	ERBB3	intronic	a	g	0.6679	0.0146	0.6423	0.7159	-0.0313	0.0061	2.726e-07	-----+----+-?++--++---+--------	0.7204	50763.1
rs6857	19	50084094	PVRL2	3UTR	t	c	0.1534	0.0228	0.1166	0.2195	-0.047	0.0092	3.014e-07	-?---++-----?++----?+-+------++	0.00152	41592.3
rs2429369	17	53856419	HSF5	intronic	a	g	0.3653	0.0157	0.2626	0.4023	-0.0295	0.0058	3.228e-07	+--+-+-+-+----------+++------+-	0.7442	53187.5
rs2531725	17	53872961	HSF5	intronic	a	g	0.6351	0.0157	0.5979	0.7371	0.0295	0.0058	3.245e-07	-++-+-+-+-++++++++++---++++++-+	0.7608	53187.5
rs1933720	6	98404553			t	c	0.6266	0.027	0.5832	0.7245	-0.0292	0.0058	3.906e-07	----+-+--+---+----+---+-+------	0.3003	53911
rs2143975	14	32367149	AKAP6	intronic	c	g	0.4772	0.011	0.4146	0.4972	-0.028	0.0056	4.747e-07	-----------+-----++-----+------	0.6756	53911
rs12936058	17	54372202	PPM1E	intronic	t	c	0.3747	0.014	0.3015	0.4107	-0.0287	0.0057	5.154e-07	+--+-+---+----------+++------+-	0.755	53187.2
rs717828	17	53890931	HSF5	intronic	a	g	0.3714	0.0141	0.2941	0.4067	-0.029	0.0058	5.475e-07	+--+-+-+-+---------?+?+------+-	0.7278	52750.3
rs2531734	17	53905803	HSF5	intronic	t	c	0.6292	0.0143	0.5933	0.7059	0.0289	0.0058	5.572e-07	-++-+-+-+-+++++++++?-?-++++++-+	0.7335	52750
rs10853008	17	54348189	PPM1E	intronic	t	c	0.6885	0.0152	0.6349	0.7422	0.0302	0.0061	7.125e-07	+++-+-0++-++++++++++---++++++-+	0.8378	53190
rs1701704	12	54698754			t	g	0.668	0.0142	0.6356	0.7163	-0.0289	0.0059	7.826e-07	-----+----+-+++--++---+--------	0.1876	53192
rs772921	12	54689844			t	c	0.3319	0.0142	0.2837	0.3643	0.0289	0.0059	8.175e-07	+++++-++++-+---++--+++-++++++++	0.1888	53187.1
rs3744108	17	53940871	MTMR4	coding	c	g	0.3703	0.0146	0.2941	0.4066	-0.0281	0.0057	8.212e-07	---+-+-+-+----------+++------+-	0.811	53186
rs12944948	17	54306256	PPM1E	intronic	a	g	0.3696	0.0138	0.2953	0.4052	-0.028	0.0057	8.515e-07	---+-+---+----------+++------+-	0.8217	53187
rs4398153	17	54322963	PPM1E	intronic	t	c	0.6307	0.0139	0.5947	0.705	0.028	0.0057	8.79e-07	+++-+-+++-++++++++++---++++++-+	0.8103	53187
rs4636974	17	54320155	PPM1E	intronic	c	g	0.3695	0.0138	0.2952	0.4053	-0.028	0.0057	8.874e-07	---+-+---+----------+++------+-	0.8199	53187
rs2302189	17	53939204	MTMR4	coding	a	c	0.6255	0.0158	0.5933	0.7056	0.0281	0.0057	9.005e-07	-++++++++-++++++++++---++++++-+	0.8167	53188
rs4132925	17	54292798	PPM1E	intronic	c	g	0.3695	0.0139	0.2953	0.4052	-0.028	0.0057	9.028e-07	---+-+-+-+----------+++------+-	0.82	53914
rs2836974	21	39585051	BRWD1	intronic	a	g	0.3559	0.0174	0.2296	0.388	0.0281	0.0057	9.089e-07	-++++-+++++++++++++++-+-+-+++++	0.2515	53914.3
rs7215808	17	54295524	PPM1E	intronic	c	g	0.6306	0.0139	0.5948	0.7047	0.028	0.0057	9.197e-07	+++-+---+-++++++++++---++++++-+	0.8221	53187
rs4076229	17	54292038	PPM1E	intronic	t	c	0.6305	0.0139	0.5948	0.7047	0.028	0.0057	9.216e-07	+++-+-+-+-++++++++++---++++++-+	0.8183	53187
rs6503883	17	54272325	PPM1E	intronic	t	c	0.6309	0.0142	0.5948	0.7047	0.028	0.0057	9.299e-07	+++-+-+-+-++++++++++---++++++-+	0.8189	53186.9
rs6838310	4	119097581			t	c	0.316	0.0155	0.2797	0.3694	-0.029	0.0059	9.322e-07	+---++-----+--------+---+--+++-	0.663	53913.3
rs6856081	4	119097317			a	g	0.684	0.0154	0.6307	0.7202	0.029	0.0059	9.462e-07	-+++--+++++-++++++++-+++-++---+	0.6569	53912.3
rs1472288	17	54265719	PPM1E	intronic	a	g	0.631	0.0144	0.5948	0.7047	0.028	0.0057	9.587e-07	+++-+-+-+-++++++++++---++++++-+	0.8215	53187
rs6503887	17	54348102	PPM1E	intronic	t	c	0.3692	0.0139	0.2948	0.4055	-0.0279	0.0057	9.601e-07	---+-+---+----------+++------+-	0.8242	53187
rs11098414	4	119103773			t	g	0.3143	0.0154	0.2792	0.3695	-0.029	0.0059	9.781e-07	+---++----++--------+---+--+++-	0.658	53187.4
rs7209253	17	54263986	PPM1E	intronic	t	c	0.631	0.0144	0.5948	0.7047	0.0279	0.0057	9.813e-07	+++-+-+-+-++++++++++---++++++-+	0.8205	53187
rs6838122	4	119097490			t	c	0.316	0.0155	0.2797	0.3694	-0.0289	0.0059	9.965e-07	+---++-----+--------+---+--+++-	0.6511	53187.4
rs5758659	22	40951947			t	c	0.4493	0.012	0.4033	0.4673	-0.027	0.0055	1.009e-06	+---+-?+-+-+-----+--++++-------	0.2075	53589.9
rs11098416	4	119110807			a	g	0.6856	0.0154	0.6304	0.721	0.0289	0.0059	1.011e-06	-+++--++++--++++++++-+++-++---+	0.6616	53913.3
rs13049280	21	39516526	BRWD1	intronic	c	g	0.6491	0.0172	0.6141	0.7764	-0.0282	0.0058	1.019e-06	+----+----+--------+-+-+++-----	0.1792	53187.8
rs2456973	12	54703195	IKZF4	intronic	a	c	0.6681	0.0142	0.6356	0.7163	-0.0286	0.0059	1.028e-06	-----+----+-+++--++---+--------	0.1965	53187.2
rs12602346	17	54256712	PPM1E	intronic	t	c	0.3694	0.0139	0.2953	0.4052	-0.0278	0.0057	1.054e-06	---+-+-+-+----------+++------+-	0.8184	53187
rs8071280	17	54365007	PPM1E	intronic	t	c	0.3686	0.0143	0.2946	0.4056	-0.0279	0.0057	1.06e-06	---+-+---+----------+++------+-	0.8156	53187
rs6534067	4	119090439			c	g	0.6845	0.0155	0.6307	0.72	0.0289	0.0059	1.062e-06	-+++--++++--++++++++-+++-++---+	0.6398	53187.3
rs2389474	4	119098973			a	g	0.3155	0.0153	0.2795	0.3694	-0.0288	0.0059	1.079e-06	+---++-----+--------+---+--+++-	0.6573	53187.3
rs4372750	17	54368585	PPM1E	intronic	a	c	0.6314	0.0143	0.5944	0.7054	0.0278	0.0057	1.087e-06	+++-+-+++-++++++++++---++++++-+	0.8132	53914
rs6452790	5	87792464			a	g	0.2421	0.0221	0.1897	0.2988	0.0314	0.0065	1.13e-06	+++++++++++++++++-+-+++--+-++++	0.3815	53188.4
rs17814604	6	98692223			a	g	0.7459	0.0172	0.6887	0.8069	-0.0324	0.0067	1.152e-06	------+--+-+-+---+-----+--+-+--	0.4042	53190.6
rs10031942	4	119103858			t	c	0.3142	0.0154	0.2792	0.3695	-0.0288	0.0059	1.159e-06	+---++----++--------+---+--+++-	0.6537	53187.4
rs13625	21	39590953	BRWD1	intronic	t	g	0.3606	0.017	0.25	0.392	0.0278	0.0057	1.168e-06	-++++-+++++++++++++++-+---+++++	0.2026	53187.4
rs6534071	4	119106532			a	c	0.6859	0.0154	0.6305	0.7209	0.0287	0.0059	1.172e-06	-+++--++++--++++++++-+++-++---+	0.6513	53187.3
rs7207693	17	54371307	PPM1E	intronic	t	c	0.6315	0.0144	0.5943	0.7055	0.0278	0.0057	1.175e-06	+++-+-+++-++++++++++---++++++-+	0.8144	53192
rs8067571	17	54223855	PPM1E	intronic	t	c	0.6305	0.0139	0.5948	0.7047	0.0277	0.0057	1.175e-06	+++-+-+-+-++++++++++---++++++-+	0.8212	53187
rs11940384	4	119095486			a	t	0.3157	0.0154	0.2799	0.3693	-0.0287	0.0059	1.184e-06	+---++----++--------+---+--+++-	0.6356	53187.3
rs1933721	6	98419944			c	g	0.5364	0.0222	0.497	0.6295	-0.0268	0.0055	1.193e-06	----+-+----------+-+--+-+------	0.1509	53911.8
rs6816919	4	119101370			t	c	0.3144	0.0154	0.2794	0.3695	-0.0287	0.0059	1.194e-06	+---++----++--------+---+--+++-	0.6477	53912.3
rs10024875	4	119106974			t	c	0.3141	0.0154	0.2791	0.3696	-0.0287	0.0059	1.202e-06	+---++----++--------+---+--+++-	0.6546	53913.3
rs10876864	12	54687352	SUOX	3 downstream	a	g	0.5876	0.0135	0.5395	0.6315	-0.0272	0.0056	1.213e-06	-----+----+-+++-------+---++---	0.3204	53191
rs7218105	17	54395901	PPM1E	intronic	a	g	0.3686	0.0145	0.2944	0.4058	-0.0277	0.0057	1.219e-06	---+-+---+----------+++------+-	0.8041	53187.1
rs8076121	17	54396481	PPM1E	intronic	a	g	0.6314	0.0145	0.5942	0.7056	0.0277	0.0057	1.224e-06	+++-+-+++-++++++++++---++++++-+	0.8061	53187.1
rs8066773	17	53956551	SEPT4	intronic	t	c	0.3227	0.0143	0.2662	0.3806	-0.0286	0.0059	1.234e-06	---+-++--+---------++++------+-	0.8622	53919
rs304299	17	54193471	PPM1E	intronic	c	g	0.3695	0.0139	0.2953	0.4052	-0.0276	0.0057	1.239e-06	---+-+-+-+----------+++------+-	0.8223	53186.9
rs2039722	6	98421633			a	g	0.5359	0.0224	0.4945	0.6295	-0.0267	0.0055	1.248e-06	----+-+----------+-+--+-+------	0.1556	53189
rs304296	17	54189228	PPM1E	intronic	t	g	0.6305	0.0139	0.5948	0.7047	0.0276	0.0057	1.261e-06	+++-+-+-+-++++++++++---++++++-+	0.8245	53187
rs12938772	17	54131319	RAD51C	intronic	t	c	0.3728	0.0142	0.2962	0.4087	-0.0277	0.0057	1.266e-06	---+-+-+-+----------+++------+-	0.8323	53187.7
rs705704	12	54721679	RPS26	5 upstream	a	g	0.3318	0.0141	0.2837	0.3644	0.0284	0.0059	1.287e-06	+++++-++++-+---++--+++-++++++++	0.1963	53187.6
rs6517538	21	39578112	BRWD1	intronic	t	c	0.3551	0.0178	0.2291	0.3874	0.0277	0.0057	1.291e-06	-++++-+++++++++++++++-+-+-+++++	0.2221	53188
rs8075786	17	54174215			t	c	0.3695	0.0138	0.2953	0.4052	-0.0276	0.0057	1.294e-06	---+-+-+-+----------+++------+-	0.8247	53187
rs10074877	5	87781138			t	c	0.2244	0.0217	0.1899	0.275	0.0337	0.007	1.296e-06	++++++++++++-++++-+?+?+--+-++++	0.2311	52753.2
rs304270	17	54157140	RAD51C	intronic	t	c	0.6304	0.0138	0.5948	0.7047	0.0276	0.0057	1.296e-06	+++-+-+-+-++++++++++---++++++-+	0.8267	53919
rs1319937	4	119082873			c	g	0.6856	0.0153	0.6308	0.7198	0.0286	0.0059	1.328e-06	-+++--++++--++++++++-+++-++---+	0.6242	53914.3
rs7283516	21	39612407	BRWD1_AS1	intronic	a	g	0.6482	0.0164	0.6115	0.7583	-0.0279	0.0058	1.332e-06	+----+-------------+-+-+++-----	0.156	53187.3
rs17518584	3	85687613	CADM2	intronic	t	c	0.6304	0.0179	0.583	0.6944	0.0282	0.0058	1.34e-06	++++-+-++-+++++---++++++-++++-+	0.09706	53909.1
rs304292	17	54179122			a	g	0.6304	0.0139	0.5948	0.7047	0.0275	0.0057	1.361e-06	+++-+---+-++++++++++---++++++-+	0.8206	53187
rs134902	22	41013941			a	g	0.4498	0.0122	0.4011	0.4656	-0.0269	0.0056	1.366e-06	+---+-?+-+-+-----+--++-+-------	0.3282	53592
rs2150415	21	39537237	BRWD1	intronic	t	c	0.6469	0.0176	0.6126	0.7706	-0.0277	0.0057	1.378e-06	+----+----+--------+-+-+-+-----	0.2473	53910.6
rs2836923	21	39446106			t	c	0.6427	0.0187	0.5952	0.7682	-0.028	0.0058	1.384e-06	+----+---++--------?-?-+++-----	0.3184	52750.5
rs11098412	4	119088657			a	c	0.6857	0.0153	0.6307	0.7199	0.0286	0.0059	1.396e-06	-+++--++++--++++++++-+++-++---+	0.6282	53913.3
rs2892782	4	119115019			t	c	0.6858	0.0153	0.6303	0.7212	0.0285	0.0059	1.396e-06	-+++--++++--++++++++-+++-++---+	0.6588	53187
rs686425	17	54131729	RAD51C	intronic	a	g	0.3699	0.0136	0.2953	0.4046	-0.0278	0.0058	1.398e-06	---+-+++-+---------?+?+------+-	0.7711	52749.9
rs7717613	5	87776179			t	g	0.7576	0.0225	0.7011	0.8104	-0.0311	0.0065	1.398e-06	-----------------+-+---++-+----	0.3865	53188.1
rs405684	17	54132147	RAD51C	intronic	t	c	0.3695	0.0138	0.2953	0.4047	-0.0275	0.0057	1.414e-06	---+-+-+-+----------+++------+-	0.8216	53187
rs7767654	6	98422729			a	g	0.536	0.0229	0.4944	0.6295	-0.0265	0.0055	1.423e-06	----+-+----------+-+--+-+------	0.1516	53186.7
rs12205774	6	98430853			t	c	0.4644	0.0224	0.3704	0.5056	0.0265	0.0055	1.436e-06	++++-+-++++++++++-+-++-+-++++++	0.1667	53186.7
rs3744109	17	53949196	MTMR4	intronic	t	c	0.3699	0.0144	0.2953	0.4038	-0.0275	0.0057	1.447e-06	---+-+---+----------+++------+-	0.8086	53187.1
rs4839928	6	98432733			a	g	0.5356	0.0224	0.4945	0.6296	-0.0264	0.0055	1.472e-06	----+-+----------+-+--+-+------	0.1695	53186.7
rs6834344	4	119070869			a	g	0.3149	0.0153	0.2805	0.3692	-0.0285	0.0059	1.475e-06	+---++----++--------+---+--+++-	0.6188	53187.3
rs4560487	4	119048255			a	g	0.6856	0.0155	0.6353	0.7199	0.0287	0.006	1.476e-06	-+++--++++--++++++++++++-+----+	0.6237	53187
rs2234543	21	39493942	BRWD1	intronic	a	g	0.3533	0.0175	0.2292	0.3873	0.0276	0.0057	1.489e-06	-++++-+++0-++++++++-+-+-+-+++++	0.2399	53187.2
rs6534073	4	119146903			a	t	0.6834	0.0146	0.6298	0.7156	0.0288	0.006	1.515e-06	-+++--++++--++++++++-+++-++---+	0.6829	53187.4
rs172565	17	54163995	RAD51C	intronic	a	t	0.3696	0.0139	0.2953	0.4052	-0.0274	0.0057	1.525e-06	---+-+++-+----------+++------+-	0.8122	53187
rs10461154	4	119057245			t	c	0.3143	0.0155	0.2801	0.3648	-0.0286	0.006	1.552e-06	+---++----++------------+--+++-	0.6296	53187.4
rs7680858	4	119053879			a	g	0.6857	0.0155	0.6352	0.7199	0.0286	0.006	1.573e-06	-+++--++++--++++++++++++-+----+	0.6281	53187.3
rs6517526	21	39503400	BRWD1	intronic	t	c	0.6467	0.0176	0.6126	0.7713	-0.0275	0.0057	1.577e-06	+----+---0+--------+-+-+-+-----	0.2313	53191
rs2892779	4	119147408			a	c	0.3165	0.0146	0.2845	0.3701	-0.0288	0.006	1.588e-06	+---++----++--------+---+--+++-	0.6662	53187.5
rs2389463	4	119137748			a	c	0.3162	0.0155	0.2833	0.3676	-0.0285	0.0059	1.606e-06	+---++----++--------+---+--+++-	0.6991	53187.9
rs4420638	19	50114786	APOC1	3 downstream	a	g	0.8177	0.0211	0.7288	0.8643	0.0459	0.0096	1.616e-06	+-+++-++++++??+++++?++++++++---	0.003931	49989.2
rs134900	22	41013287			c	g	0.45	0.0122	0.4012	0.4661	-0.0267	0.0056	1.62e-06	+---+-?+-+-+-----+--++-+-------	0.318	53589.8
rs12452313	17	54484664	TRIM37	intronic	a	c	0.3295	0.014	0.2598	0.3755	-0.0286	0.006	1.626e-06	---+-+---+---------++-+------+-	0.549	53189.5
rs936891	4	119082716			a	g	0.3156	0.0153	0.2803	0.3692	-0.0291	0.0061	1.643e-06	+---++----++?-------+---+--+++-	0.5756	51483.3
rs1057068	17	53953438	SEPT4	coding	t	c	0.6299	0.0144	0.5962	0.7047	0.0274	0.0057	1.649e-06	+++-+-+++-++++++++++---++++++-+	0.7858	53187.1
rs12453049	17	53966371	SEPT4	5 upstream	t	c	0.3697	0.014	0.2953	0.4037	-0.0273	0.0057	1.66e-06	---+-+---+----------+++------+-	0.822	53187.1
rs2836955	21	39541757	BRWD1	intronic	a	g	0.3531	0.0176	0.2294	0.3874	0.0275	0.0057	1.667e-06	-++++-+++--++++++++-+-+-+-+++++	0.217	53187.6
rs2333332	17	53986053	LOC101927688	intronic	a	g	0.6306	0.0139	0.5963	0.7047	0.0273	0.0057	1.67e-06	+++++-+++-++++++++++---++++++-+	0.8286	53187.1
rs2836967	21	39560972	BRWD1	intronic	t	g	0.6464	0.0178	0.6126	0.7706	-0.0275	0.0057	1.672e-06	+----+-------------+-+-+-+-----	0.214	53187.2
rs4487434	4	119045691			a	g	0.6855	0.0155	0.6353	0.7199	0.0285	0.006	1.674e-06	-+++--++++--++++++++++++-+----+	0.6259	53187.3
rs6503866	17	53974580	SEPT4	5 upstream	t	c	0.3696	0.0139	0.2953	0.4037	-0.0273	0.0057	1.692e-06	---+-+---+----------+++------+-	0.8252	53187.1
rs4793952	17	53963464	SEPT4	intronic	t	c	0.3696	0.014	0.2953	0.4037	-0.0273	0.0057	1.715e-06	---+-+---+----------+++------+-	0.8215	53914.1
rs302873	17	54124480	TEX14/RAD51C	5 upstream	c	g	0.3756	0.016	0.2953	0.4537	-0.0273	0.0057	1.735e-06	---+---+-+----------+++------+-	0.8281	53187.4
rs5758660	22	40953662			a	c	0.45	0.012	0.4033	0.4672	-0.0264	0.0055	1.739e-06	+---+-?+-+-+-----+--++++-------	0.2212	53588.9
rs2836968	21	39564256	BRWD1	intronic	a	g	0.6417	0.0184	0.6089	0.7697	-0.0274	0.0057	1.742e-06	+----+----+----------+-+++-----	0.189	53187.2
rs10484868	6	98439343			t	c	0.4644	0.0225	0.3703	0.5055	0.0262	0.0055	1.744e-06	++++-+-++++++++++-+-++-+-++++++	0.1504	53189
rs8071916	17	54015278	TEX14	intronic	a	g	0.3692	0.0139	0.2944	0.4037	-0.0272	0.0057	1.744e-06	---+-+---+----------+++------+-	0.8263	53910
rs12453459	17	53979290	LOC101927688	intronic	t	c	0.3696	0.0139	0.2953	0.4037	-0.0273	0.0057	1.747e-06	---+-+---+----------+++------+-	0.8247	53187.1
rs7997462	13	57155166	PCDH17	intronic	t	c	0.6612	0.026	0.5829	0.7425	0.0299	0.0063	1.749e-06	++++-+++-+-+++-++++--0+-+++-+++	0.2343	53190.7
rs1267542	17	54009689	TEX14	intronic	t	c	0.638	0.0141	0.6026	0.714	0.0276	0.0058	1.752e-06	+++-+-+-+-++++++++++---++++++-+	0.7966	53189
rs13339986	21	39527852	BRWD1	intronic	t	c	0.6433	0.0181	0.6089	0.7698	-0.0274	0.0057	1.763e-06	+----+----+--------+-+-+++-----	0.1954	53187.6
rs5751255	22	40978352			t	c	0.4486	0.012	0.4021	0.466	-0.0264	0.0055	1.771e-06	+---+-?+-+-+-----+--++++-------	0.2885	52865
rs10484867	6	98439288			a	g	0.4644	0.0225	0.3703	0.5055	0.0262	0.0055	1.778e-06	++++-+-++++++++++-+-++-+-++++++	0.1585	53918
rs12507486	4	119145172			t	c	0.3163	0.0146	0.2844	0.3703	-0.0286	0.006	1.78e-06	+---++----++--------+---+--+++-	0.6864	53187.4
rs6847160	4	119116417			a	t	0.6864	0.0152	0.6333	0.7211	0.0283	0.0059	1.786e-06	-+++--++++--++++++++-+++-++---+	0.6749	53907.3
rs6848399	4	119043105			t	c	0.3146	0.0155	0.2802	0.3647	-0.0285	0.006	1.801e-06	+---++----++------------+-++++-	0.625	53187.3
rs13113939	4	119120954			a	g	0.6852	0.0153	0.6299	0.7211	0.0283	0.0059	1.805e-06	-+++--++++--++++++++-+++-++---+	0.6727	53187.2
rs11870671	17	53960359	SEPT4	intronic	a	g	0.6305	0.0141	0.5963	0.7047	0.0272	0.0057	1.806e-06	+++-+-+++-++++++++++---++++++-+	0.8174	53187
rs2836957	21	39545004	BRWD1	intronic	t	c	0.6471	0.0178	0.6126	0.7706	-0.0275	0.0058	1.811e-06	+----+---++--------+-+-+-+-----	0.2085	53187.6
rs2026265	21	39517387	BRWD1	intronic	a	g	0.3568	0.018	0.2302	0.3911	0.0274	0.0057	1.818e-06	-++++-+++0-++++++++-+-+---+++++	0.1963	53187.5
rs2567892	17	54023928	TEX14	intronic	t	c	0.3692	0.0139	0.2944	0.4037	-0.0272	0.0057	1.821e-06	---+-+-+-+----------+++------+-	0.8239	53187
rs1984022	21	39517955	BRWD1	intronic	a	g	0.3567	0.018	0.2302	0.3911	0.0273	0.0057	1.825e-06	-++++-+++0-++++++++-+-+---+++++	0.1968	53187.5
rs2389467	4	119125901			t	g	0.6851	0.0152	0.6299	0.7211	0.0283	0.0059	1.838e-06	-+++--++++--++++++++-+++-++---+	0.6761	53187.2
rs6561937	13	57155668	PCDH17	intronic	a	t	0.7327	0.0252	0.6573	0.8001	0.0321	0.0067	1.856e-06	++++-+-+++-++--+++++-++-+++++++	0.7366	53190.8
rs6906737	6	98452574			a	t	0.4703	0.0237	0.382	0.5167	0.0268	0.0056	1.885e-06	++++-+-++++++++++++-++-+-++++++	0.1347	53188.4
rs2389471	4	119118019			t	c	0.3136	0.0152	0.2789	0.3667	-0.0283	0.0059	1.886e-06	+---++----++--------+---+--+++-	0.6768	53187.3
rs10473915	5	87780733			a	g	0.262	0.0226	0.1977	0.3163	0.0308	0.0065	1.893e-06	+++++++++++++++++-+-+++--+-++++	0.2832	53188.3
rs7775492	6	98439651			a	g	0.5361	0.0226	0.4944	0.6309	-0.0262	0.0055	1.895e-06	----+-+----------+-+--+-+------	0.1402	53186.7
rs4543205	4	119040239			a	c	0.685	0.0158	0.6353	0.7198	0.0284	0.006	1.904e-06	-+++--++++--++++++++++++-+----+	0.6258	53188
rs6503870	17	54014017	TEX14	coding	t	c	0.6308	0.0139	0.5963	0.7056	0.0271	0.0057	1.91e-06	+++-+-+-+-++++++++++---++++++-+	0.8234	53191
rs12108300	4	119128985			t	c	0.3141	0.0151	0.2789	0.3674	-0.0284	0.006	1.919e-06	+---++----++--------+---+--+++-	0.6808	53187.2
rs9901114	17	53930207	MTMR4	intronic	a	g	0.3706	0.015	0.2941	0.4067	-0.0279	0.0059	1.921e-06	0----+-+-+--?-------+++------+-	0.7342	50761
rs4261436	14	32369233	AKAP6	3 utr	t	c	0.4572	0.0135	0.4092	0.4977	0.0263	0.0055	1.922e-06	+++-+++++++-+++-++-+++-+-++++++	0.5991	53190
rs302840	17	54028078	TEX14	intronic	c	g	0.3692	0.0139	0.2944	0.4037	-0.0271	0.0057	1.924e-06	---+-+-+-+----------+++------+-	0.823	53187
rs12189679	6	98440130			a	g	0.4638	0.0227	0.3685	0.5067	0.0262	0.0055	1.934e-06	++++-+-++++++++++-+-++-+-++++++	0.1314	53186.8
rs4833558	4	119138945			t	c	0.6838	0.0146	0.6296	0.7156	0.0284	0.006	1.936e-06	-+++--++++--++++++++-+++-++---+	0.6832	53187.3
rs5758653	22	40943429			t	g	0.439	0.0124	0.3923	0.4537	-0.0268	0.0056	1.947e-06	+---+-?+-+-+-----+--++++-------	0.1399	52863.5
rs2643124	17	54096671	TEX14	intronic	t	c	0.3691	0.0139	0.2949	0.4037	-0.0272	0.0057	1.949e-06	---+-+---+----------+++------+-	0.8186	53187
rs4834648	4	119099964			t	c	0.3155	0.0154	0.2794	0.3695	-0.0284	0.006	1.959e-06	+---++----++-------?+?--+--+++-	0.5665	52750.3
rs1541102	21	39550635	BRWD1	intronic	t	c	0.3568	0.0184	0.2303	0.3911	0.0273	0.0057	1.961e-06	-++++-+++--++++++++-+-+---+++++	0.1758	53914.2
rs2836965	21	39555501	BRWD1	intronic	c	g	0.3531	0.0182	0.2294	0.3874	0.0274	0.0058	1.962e-06	-++++-+++--++++++++-+-+-+-+++++	0.1971	53910.2
rs2389464	4	119137507			a	g	0.3158	0.0148	0.2842	0.3707	-0.0283	0.0059	1.963e-06	+---++----++--------+---+--+++-	0.6702	53187.3
rs6517523	21	39479202	PSMG1/BRWD1	5 upstream/3 downstream	t	c	0.6473	0.017	0.6131	0.7705	-0.0273	0.0057	1.988e-06	+----+---++----------+-+-+-----	0.2711	53187.4
rs437732	17	54030860	TEX14	intronic	a	c	0.3693	0.0139	0.2944	0.4037	-0.0271	0.0057	1.992e-06	---+-+-+-+----------+++------+-	0.8218	53187
rs12209877	6	21135740	CDKAL1	intronic	t	g	0.3496	0.0165	0.2886	0.382	-0.0275	0.0058	2.002e-06	-+--+-------+------++-+----+++-	0.01128	53898
rs302848	17	54041453	TEX14	intronic	a	g	0.6306	0.0139	0.5963	0.7056	0.0271	0.0057	2.005e-06	+++-+-+-+-++++++++++---++++++-+	0.8254	53910
rs302843	17	54082985	TEX14	intronic	t	c	0.6307	0.0139	0.5963	0.7052	0.0271	0.0057	2.008e-06	+++-+-+++-++++++++++---++++++-+	0.8221	53187
rs11936756	4	119127809			a	g	0.6853	0.0151	0.6298	0.7214	0.0282	0.0059	2.009e-06	-+++--++++--++++++++-+++-++---+	0.6667	53186.9
rs1631237	17	54089694	TEX14	intronic	a	g	0.3692	0.0139	0.2948	0.4037	-0.0271	0.0057	2.009e-06	---+-+---+----------+++------+-	0.8216	53187
rs302842	17	54083101	TEX14	intronic	c	g	0.3693	0.0139	0.2948	0.4037	-0.0271	0.0057	2.012e-06	---+-+---+----------+++------+-	0.8219	53187
rs2567898	17	54077563	TEX14	intronic	t	g	0.3693	0.0139	0.2948	0.4037	-0.0271	0.0057	2.021e-06	---+-+---+----------+++------+-	0.8218	53187
rs420878	17	54064076	TEX14	intronic	a	g	0.3699	0.0137	0.2946	0.4037	-0.0273	0.0058	2.024e-06	0--+-+-+-+---------?+?+------+-	0.7701	52750
rs291482	3	73894259			a	g	0.6606	0.0158	0.6115	0.6953	0.0285	0.006	2.027e-06	-++++--++--++++++++-+-+++++++++	0.6634	53175.1
rs2389470	4	119119829			a	t	0.6854	0.0152	0.63	0.7211	0.0282	0.0059	2.073e-06	-+++--++++--++++++++-+++-++---+	0.6677	53187.2
rs4498201	4	119137299			t	c	0.3143	0.0152	0.2792	0.3675	-0.0283	0.006	2.075e-06	+---++----++--------+---+--+++-	0.6927	53187.3
rs2611782	17	54072955	TEX14	intronic	t	c	0.3695	0.0139	0.2947	0.4037	-0.0271	0.0057	2.084e-06	---+-+---+----------+++------+-	0.8228	53187
rs9911578	17	54307929	PPM1E	intronic	t	c	0.6306	0.0142	0.5948	0.7047	0.0277	0.0058	2.107e-06	+++-+-+++-++?+++++++---++++++-+	0.7795	50766
rs302859	17	54048131	TEX14	intronic	t	c	0.6305	0.014	0.5963	0.7056	0.027	0.0057	2.116e-06	0++-+-+-+-++++++++++---++++++-+	0.8189	53187
rs2836964	21	39552876	BRWD1	intronic	t	c	0.6431	0.0184	0.6089	0.7697	-0.0272	0.0057	2.167e-06	+----+---++--------+-+-+++-----	0.1812	53187.2
rs9902994	17	54303504	PPM1E	intronic	a	t	0.6306	0.0142	0.5948	0.7047	0.0277	0.0058	2.176e-06	+++-+-+++-++?+++++++---++++++-+	0.7878	50761
rs591200	17	54060900	TEX14	intronic	a	g	0.3697	0.014	0.2945	0.4037	-0.027	0.0057	2.191e-06	0--+-+++-+----------+++------+-	0.8268	53187
rs2239647	14	32362494	AKAP6	coding	a	c	0.4566	0.0116	0.4053	0.4765	-0.0266	0.0056	2.195e-06	-----------+---+-+------+------	0.6766	53187.1
rs134873	22	40987510			t	g	0.5501	0.0119	0.5337	0.5979	0.0262	0.0055	2.199e-06	-+++-+?-+-+-+++++-++----+++++++	0.2526	52864
rs9901181	17	54319053	PPM1E	intronic	t	c	0.6306	0.0142	0.5948	0.7048	0.0277	0.0058	2.206e-06	+++-+-+++-++?+++++++---++++++-+	0.7875	50761
rs2836933	21	39486072	BRWD1	intronic	c	g	0.6434	0.0178	0.6093	0.7697	-0.0271	0.0057	2.207e-06	+----+---0+----------+-+++-----	0.2319	53187.1
rs3945	21	39487937	BRWD1	intronic	a	g	0.6433	0.0178	0.6092	0.7697	-0.0271	0.0057	2.208e-06	+----+---0+----------+-+++-----	0.2264	53187.1
rs1267545	17	54001908			a	g	0.3694	0.0141	0.2904	0.4022	-0.0272	0.0057	2.216e-06	---+-+-+-+----------+++------+-	0.7945	53914
rs134877	22	40992315			t	c	0.4496	0.0121	0.4019	0.4665	-0.0262	0.0055	2.238e-06	+---+-?+-+-+-----+--++++-------	0.2511	52862.8
rs9894274	17	54332701	PPM1E	intronic	a	g	0.6308	0.0142	0.5946	0.7051	0.0276	0.0058	2.261e-06	+++-+-+++-++?+++++++---++++++-+	0.7803	50761
rs10147849	14	32374182			t	c	0.4452	0.0144	0.3869	0.4959	0.0264	0.0056	2.268e-06	+++++++++++-+-+++--+++++-++++++	0.7702	53189.4
rs6841411	4	119129878			t	c	0.314	0.015	0.2788	0.3674	-0.0281	0.006	2.367e-06	+---++----++--------+---+--+++-	0.6807	53190.9
rs8081967	17	54427483	TRIM37	intronic	t	c	0.3513	0.0147	0.2832	0.3813	-0.028	0.0059	2.432e-06	+--+-++--+----------+++------+-	0.7228	53189.5
rs134871	22	40982660			t	c	0.4927	0.0144	0.4712	0.5467	0.026	0.0055	2.45e-06	-+++--?-+-+-+++++-++---+++++++-	0.2804	53584
rs12948746	17	54426674	TRIM37	intronic	a	g	0.3514	0.0147	0.284	0.3814	-0.028	0.0059	2.467e-06	+--+-++--+----------+++------+-	0.72	53189.5
rs7673016	4	119058153			a	g	0.6855	0.0155	0.6352	0.7202	0.0283	0.006	2.493e-06	-+++--++++--+++++++?+?++-++---+	0.548	52750.4
rs2143138	22	40948284			t	c	0.4632	0.0169	0.4382	0.5369	0.0259	0.0055	2.511e-06	-+++--?++++-+++++-++---+++++++-	0.1716	52863
rs3826353	17	54430081	TRIM37	intronic	a	g	0.6316	0.0151	0.6031	0.7157	0.0269	0.0057	2.511e-06	+++-+--++-++++++++++---++++++-+	0.6767	53914.1
rs9897326	17	54257296	PPM1E	intronic	a	g	0.3689	0.0146	0.2953	0.4052	-0.0275	0.0059	2.523e-06	---+-+-+-+--?-------+++------+-	0.786	50761
rs1571709	21	39475850	PSMG1	intronic	t	c	0.644	0.0175	0.6094	0.7696	-0.0269	0.0057	2.612e-06	+----+---++----------+-+++-----	0.252	53187.1
rs8082544	17	54540589	TRIM37/SKA2	5 upstream/3 downstream	a	g	0.3678	0.0152	0.283	0.3945	-0.0268	0.0057	2.678e-06	---+-++--+----------+++------+-	0.6574	53914.3
rs7280375	21	39474278	PSMG1	intronic	a	g	0.6441	0.0174	0.6095	0.7696	-0.0269	0.0057	2.685e-06	+----+---++----------+-+++-----	0.2483	53914.1
rs8067264	17	54537575	TRIM37	intronic	c	g	0.6323	0.0153	0.6055	0.7171	0.0268	0.0057	2.717e-06	+++-+--++-++++++++++---++++++-+	0.6677	53187.3
rs9892062	17	54331763	PPM1E	intronic	a	g	0.6164	0.016	0.5917	0.6969	0.0279	0.0059	2.749e-06	+++-+-+++-++?++++++?-?-++++++++	0.6032	50324.5
rs9807057	17	54244951	PPM1E	intronic	a	c	0.3693	0.0142	0.2953	0.4052	-0.0274	0.0058	2.754e-06	---+-+-+-+--?-------+++------+-	0.7836	50761
rs11656413	17	54436795	TRIM37	intronic	a	c	0.6317	0.0152	0.6033	0.7158	0.0267	0.0057	2.773e-06	+++-+--++-++++++++++---++++++-+	0.6758	53914.1
rs2333410	17	54491911	TRIM37	intronic	a	g	0.3678	0.0153	0.2826	0.3945	-0.0267	0.0057	2.783e-06	---+-+---+----------+++------+-	0.6538	53190
rs4932693	17	54465109	TRIM37	intronic	t	c	0.632	0.0153	0.605	0.7171	0.0267	0.0057	2.801e-06	+++-+-0++-++++++++++---++++++-+	0.6569	53187.1
rs9907940	17	54018841	TEX14	intronic	a	g	0.3731	0.0146	0.2968	0.4037	-0.0274	0.0059	2.863e-06	-----+---+--?-------+++------+-	0.8168	50751.2
rs14194	21	39471336	PSMG1	coding	t	c	0.6439	0.0176	0.6094	0.7696	-0.0268	0.0057	2.893e-06	+----+---++----------+-+++-----	0.2545	53183.1
rs4339469	6	98475951			t	g	0.3837	0.0228	0.3113	0.4322	0.027	0.0058	3.005e-06	++++-+-++-+++-+++++--+-+-++++++	0.1835	53188.9
rs9915935	17	54198047	PPM1E	intronic	a	g	0.3693	0.0142	0.2953	0.4052	-0.0273	0.0058	3.018e-06	---+-+-+-+--?-------+++------+-	0.7868	50760.9
rs12603238	17	54485567	TRIM37	intronic	t	c	0.3679	0.0153	0.2827	0.3947	-0.0266	0.0057	3.032e-06	---+-+---+----------+++------+-	0.6516	53187.1
rs2836924	21	39447509			t	c	0.3569	0.0186	0.2317	0.4045	0.0268	0.0058	3.037e-06	-++++-+++--++++++++++-+---+++++	0.252	53187.5
rs8069033	17	54486363	TRIM37	intronic	a	t	0.3679	0.0153	0.2826	0.3946	-0.0266	0.0057	3.038e-06	---+-+---+----------+++------+-	0.6553	53187.1
rs2836932	21	39468587	PSMG1	3 downstream	a	g	0.3565	0.0181	0.2305	0.3907	0.0267	0.0057	3.121e-06	-++++-+++--++++++++++-+---+++++	0.2568	53187.1
rs11719291	3	48710710	IP6K2	intronic	a	g	0.8802	0.01	0.8527	0.9127	-0.04	0.0086	3.126e-06	+-+---+---+-------+?+?-++------	0.2174	52752.8
rs7737179	5	87831281			a	g	0.2416	0.0229	0.1846	0.2951	0.0302	0.0065	3.169e-06	+++-+-+++++++++++-+-++++-+-++++	0.2292	53914.9
rs4833557	4	119138861			a	g	0.3135	0.015	0.2782	0.3679	-0.0282	0.0061	3.181e-06	+---++----++-------?+?--+--+++-	0.6119	52750.7
rs6416932	17	54503773	TRIM37	intronic	a	g	0.6321	0.0154	0.6055	0.7174	0.0265	0.0057	3.186e-06	+++-+--++-++++++++++---++++++-+	0.6505	53187
rs12091709	1	90116539	LRRC8D	intronic	a	g	0.9008	0.0855	0.8004	0.987	-0.1154	0.0248	3.198e-06	-+??---?-?----+--?-?-?+-++--+--	0.6053	42133
rs2836929	21	39465681			t	c	0.6432	0.0187	0.5974	0.7694	-0.0267	0.0057	3.228e-06	+----+---++----------+-+++-----	0.2566	53187.1
rs5758661	22	40954389			a	c	0.4628	0.0172	0.4377	0.5369	0.0256	0.0055	3.277e-06	-+++--?++++-+++++-++---+++++++-	0.1742	53589.8
rs13434258	3	48713495	IP6K2	intronic	t	c	0.8803	0.01	0.8528	0.9127	-0.0399	0.0086	3.287e-06	+-+---+---+-------+?+?-++------	0.2205	52752.8
rs2079703	17	53958977	SEPT4	intronic	a	g	0.3549	0.0183	0.2877	0.378	-0.0272	0.0058	3.382e-06	---+-+---+----------+++------+-	0.8192	53189.3
rs6517519	21	39462115			a	g	0.6431	0.0188	0.5947	0.7694	-0.0267	0.0057	3.382e-06	+----+---++----------+-+++-----	0.2628	53187.1
rs7502208	17	54519879	TRIM37	intronic	a	g	0.6322	0.0153	0.6055	0.7174	0.0264	0.0057	3.431e-06	+++-+--++-++++++++++---++++++-+	0.6589	53189
rs2836925	21	39454223			t	c	0.6437	0.0182	0.6059	0.7689	-0.0267	0.0058	3.578e-06	+----+---++----------+-+++-----	0.2555	53187.3
rs5751250	22	40969589			t	g	0.5462	0.0117	0.5275	0.5934	0.0256	0.0055	3.633e-06	-+++-+?-+++-+++++-++----++++++-	0.2723	52862.9
rs5751251	22	40970550			c	g	0.5359	0.0169	0.4631	0.5612	-0.0255	0.0055	3.674e-06	+---++?+---+-----+--+++-------+	0.1701	53588.9
rs2075650	19	50087459	TOMM40	intronic	a	g	0.8565	0.0222	0.7825	0.8965	0.0402	0.0087	3.793e-06	+-+++--+++++?++++++?-+-++++++--	0.0007495	50765.8
rs7319102	13	57150802	PCDH17	intronic	a	g	0.7763	0.0169	0.7488	0.8345	0.0313	0.0068	3.85e-06	++++-+-+++-+++-+++++-++-+-+++++	0.8414	53191.3
rs3744093	17	53847799	RNF43	coding	t	c	0.6228	0.0157	0.5932	0.7285	0.0263	0.0057	3.882e-06	+++-+++-+-++++++++++---++++++++	0.7446	53192
rs5758670	22	40966631			t	c	0.5448	0.0117	0.5248	0.5924	0.0255	0.0055	3.919e-06	-+++-+?-+++-+++++-++----+++++++	0.2254	52862.9
rs4077495	3	48731516	IP6K2	5 upstream	t	c	0.1173	0.0094	0.0861	0.1461	0.0394	0.0085	3.971e-06	-+++++-+++-++++++++--++-+++++++	0.258	53914
rs9537821	13	57300772			a	g	0.7232	0.0139	0.6954	0.7631	0.0291	0.0063	3.993e-06	++++++-+++-+?+-+++-+-++-+-+++++	0.531	50762.1
rs9537818	13	57282300			t	c	0.7231	0.0139	0.6953	0.7631	0.0291	0.0063	4.061e-06	++++++-+++-+?+-+++-+-++-+-+++++	0.5237	50762.1
rs7684262	4	119116206			t	g	0.3038	0.016	0.2685	0.3607	-0.0279	0.006	4.074e-06	+---++----++--------+---+--+++-	0.5569	53188.8
rs10145461	14	32368081	AKAP6	intronic	t	g	0.4617	0.0139	0.4131	0.4995	0.0256	0.0056	4.087e-06	+++++++++++-+++-++-+++-+-++++++	0.6188	53186.7
rs17214007	16	15790991	MYH11	intronic	t	c	0.8198	0.0145	0.7889	0.8612	-0.0356	0.0077	4.121e-06	-------+---+---+---------------	0.7596	53189.9
rs4710961	6	21139058	CDKAL1	intronic	a	g	0.6336	0.0166	0.6046	0.6923	0.0264	0.0057	4.129e-06	+-++-++-++-++++++++--+-++++---+	0.01477	53190
rs9537804	13	57265799			t	c	0.2766	0.0139	0.2369	0.3044	-0.0291	0.0063	4.235e-06	------+---+-?-+---+-+--+-+-----	0.5282	50762.1
rs1920975	4	178714446			a	g	0.4947	0.0172	0.4551	0.5448	-0.0254	0.0055	4.321e-06	-+--+-0--+-----------++-----+--	0.9372	53185.9
rs773114	12	54665327	RAB5B	intronic	a	t	0.5921	0.014	0.552	0.6365	-0.0258	0.0056	4.356e-06	-----+----+-+++---+---++--++---	0.6152	53187.5
rs11708786	3	48727658	IP6K2	intronic	t	c	0.1179	0.0097	0.0872	0.1463	0.0392	0.0085	4.4e-06	-+-+++-+++-+++++++---++-+++++++	0.22	53916.7
rs17286488	16	15799661	MYH11	intronic	t	c	0.0772	0.0077	0.0509	0.104	0.0519	0.0113	4.408e-06	-+++-++?-+++++-+++++-++++++++-+	0.798	52388
rs7444298	5	87765783	TMEM161B_AS1	intronic	a	g	0.7518	0.0226	0.6952	0.7969	-0.0293	0.0064	4.411e-06	---+-+------+----+-+---++-+----	0.3433	53191
rs2292239	12	54768447	ERBB3	intronic	t	g	0.3316	0.0143	0.2841	0.3577	0.0272	0.0059	4.486e-06	+++++-++++-+---++--+++-++++++++	0.316	53886.1
rs2289681	17	40344614	GFAP	coding	t	c	0.1287	0.0202	0.0779	0.1773	0.038	0.0083	4.497e-06	-++++++++++---++++++--++++--+++	0.8653	53188.2
rs705699	12	54671071	RAB5B	intronic	a	g	0.4086	0.0137	0.3635	0.448	0.0257	0.0056	4.503e-06	+++++-++++-+---+++-+++--++--+++	0.5476	53187.4
rs4282054	3	52541105	NT5DC2	intronic	t	c	0.4372	0.0136	0.3757	0.4785	-0.0255	0.0056	4.644e-06	-----------+-+------------+++--	0.8645	53187.3
rs1873914	12	54665694	RAB5B	intronic	c	g	0.408	0.0139	0.3635	0.448	0.0257	0.0056	4.666e-06	+++++-++++-+---+++-+++--++--+++	0.6061	53909.4
rs4283605	3	49653655	BSN	intronic	a	g	0.7163	0.0191	0.6367	0.755	-0.0296	0.0065	4.667e-06	------+---++-----+-++--+-------	0.4303	53189.9
rs9898626	17	54053218	TEX14	intronic	c	g	0.3694	0.0143	0.2945	0.4037	-0.0267	0.0058	4.774e-06	0--+-+-+-+--?-------+++------+-	0.7851	50761
rs10852376	16	15779574	MYH11	intronic	a	g	0.2048	0.0138	0.167	0.2433	0.0313	0.0068	4.834e-06	+++++++-+++-+-++++++-++++-+++++	0.6477	53915.7
rs86669	22	41010744			t	c	0.5357	0.0177	0.4625	0.5638	-0.0259	0.0057	4.852e-06	+---++?+---+?----+--+++-------+	0.1919	50438
rs2075514	16	15780110	MYH11	intronic	a	g	0.7953	0.0137	0.7581	0.8329	-0.0312	0.0068	4.911e-06	-------+---+-+------+----+-----	0.6417	53189
rs80506	22	41019084			a	t	0.4798	0.0156	0.4301	0.5727	-0.0275	0.006	4.948e-06	+-----?+-+-+-----+--++++------+	0.4071	52866.7
rs4262965	16	15778259	MYH11	intronic	a	g	0.205	0.0139	0.1669	0.2436	0.0316	0.0069	5.042e-06	+++++?+-+++-+-++++++-++++-+++++	0.6059	51870.8
rs4482303	16	15778378	MYH11	intronic	t	c	0.205	0.0138	0.1669	0.2435	0.0312	0.0068	5.083e-06	+++++++-+++-+-++++++-++++-+++++	0.6465	53188.8
rs1523041	3	35512337			c	g	0.6244	0.019	0.5847	0.6503	0.0258	0.0057	5.198e-06	-+++++++++-+-+-+++---+-+-++-+++	0.7376	53913.9
rs2359669	3	35527305			t	c	0.3765	0.0188	0.3494	0.4168	-0.0257	0.0057	5.208e-06	+---------+-+-+---+++-+-+------	0.7035	53908.2
rs13303	3	52533048	STAB1/NT5DC2	coding/3 downstream	t	c	0.4374	0.0138	0.3758	0.4786	-0.0254	0.0056	5.21e-06	-----------+-+------------+++--	0.8781	53187.3
rs2075515	16	15779820	MYH11	intronic	a	g	0.2047	0.0137	0.1671	0.2431	0.0311	0.0068	5.251e-06	+++++++-+++-+-++++++-++++-+++++	0.6534	53915.7
rs1569300	16	15778249	MYH11	intronic	a	g	0.2051	0.0137	0.1669	0.2437	0.0311	0.0068	5.342e-06	+++++++-+++-+-++++++-++++-+++++	0.6515	53188.8
rs307120	18	35873937			t	c	0.3094	0.0172	0.2393	0.3595	-0.0277	0.0061	5.343e-06	------+--+-+---+-++--+--------+	0.5961	53190.1
rs17080319	3	48707484	IP6K2	coding	t	c	0.8796	0.0105	0.8522	0.9121	-0.0387	0.0085	5.379e-06	+-+---+---+-------+++--++------	0.2241	53189.8
rs4541094	16	15778236	MYH11	intronic	t	c	0.2052	0.0137	0.1668	0.2439	0.0311	0.0068	5.412e-06	+++++++-+++-+-++++++-++++-+++++	0.6549	53184.8
rs134870	22	40982261			t	c	0.4634	0.0172	0.4372	0.5369	0.025	0.0055	5.437e-06	-+++--?-+++-+++++-++---+++++++-	0.1835	52862.8
rs13100563	3	60037065	FHIT	intronic	a	g	0.1167	0.0116	0.0962	0.1567	-0.0393	0.0086	5.5e-06	+--++-+----+--+--++-+-+----+-+-	0.3492	53190.1
rs134866	22	40980607			t	c	0.5367	0.0172	0.4631	0.5628	-0.025	0.0055	5.575e-06	+---++?+---+-----+--+++-------+	0.1814	52862.8
rs11075280	16	15777988	MYH11	intronic	a	g	0.2054	0.0137	0.1668	0.244	0.0311	0.0068	5.695e-06	+++++++-+++-+-++++++-++++-+++++	0.6575	53188.9
rs5758645	22	40928895	TCF20	intronic	t	g	0.5628	0.0134	0.5338	0.6102	0.0251	0.0055	5.797e-06	-+++-+?-+-+++++++-++----+++++++	0.5103	52863.1
rs7612855	3	35507763			t	c	0.375	0.0189	0.3493	0.415	-0.0257	0.0057	5.799e-06	+---------+-+-+---+++-+-+--+---	0.6934	53187.9
rs773107	12	54655773	RAB5B	intronic	a	g	0.6766	0.016	0.643	0.7202	-0.0267	0.0059	5.8e-06	-----+--+-+-+-+---+---+---+----	0.3114	53190.9
rs6884773	5	87751221	TMEM161B_AS1	intronic	a	g	0.7517	0.023	0.692	0.797	-0.0289	0.0064	5.802e-06	---+-+------+----+-+---++-+----	0.2909	53187.8
rs11153969	6	98464941			t	c	0.3731	0.0215	0.2966	0.4145	0.026	0.0057	5.804e-06	++++-+-++-+++-+++++-++-+-+-++++	0.1116	53188.1
rs12637325	3	35518432			c	g	0.6248	0.019	0.5845	0.6509	0.0257	0.0057	5.827e-06	-+++++++++-+-+-+++---+-+-++-+++	0.7395	53187.8
rs7208505	17	54542511	SKA2	3 utr	a	g	0.6079	0.0162	0.5853	0.6875	0.0257	0.0057	5.89e-06	+++-+--++-++++++++++-+-++++-+-+	0.5544	53908.7
rs12635118	3	35506554			t	g	0.6252	0.0187	0.5855	0.6507	0.0257	0.0057	5.932e-06	-+++++++++-+-+-+++---+-+-++-+++	0.6669	53913.9
rs7434251	3	35527396			t	g	0.6236	0.0188	0.5832	0.6506	0.0256	0.0057	6.003e-06	-+++++++++-+-+-+++---+-+-++++++	0.7176	53187.2
rs6561938	13	57164223	PCDH17	intronic	t	c	0.7045	0.0166	0.6743	0.7494	0.0276	0.0061	6.008e-06	++++-+++-+-+++-++++-+-+-+++-+++	0.5173	53189.9
rs6452788	5	87748669	TMEM161B_AS1	intronic	a	g	0.2496	0.0228	0.2218	0.3088	0.0288	0.0064	6.156e-06	+++-+-++++++-++++-+-++++-+-++++	0.3099	53915
rs8130984	21	39561836	BRWD1	intronic	a	c	0.6468	0.0182	0.6126	0.7706	-0.0267	0.0059	6.175e-06	+----+------?------+-+-+-+-----	0.1912	50761.2
rs13081028	3	52530356	STAB1	intronic	a	g	0.5619	0.0141	0.5214	0.6242	0.0252	0.0056	6.333e-06	+++++++++++-+-++++++++++++---++	0.8969	53187.3
rs8132285	21	39577622	BRWD1	intronic	t	c	0.6416	0.0191	0.6089	0.7697	-0.0265	0.0059	6.372e-06	+----+----+-?--------+-+++-----	0.2023	50761.2
rs17813294	6	98571329			c	g	0.8154	0.0132	0.7881	0.8644	-0.0347	0.0077	6.487e-06	----+-+?-+-+-+---+-----+----+--	0.5501	51673.9
rs17702251	3	35527622			a	c	0.6246	0.0188	0.5832	0.651	0.0255	0.0057	6.535e-06	-+++++++++-+-+-+++---+-+-++++++	0.7271	53187.2
rs17014925	3	24622532			a	g	0.9533	0.0118	0.9134	0.9759	-0.0621	0.0138	6.756e-06	+-----+-----+-----+-++------+--	0.895	53191.3
rs1476596	17	53840357	RNF43	intronic	a	g	0.6147	0.0148	0.585	0.6972	0.0255	0.0057	6.814e-06	+++-+++-+-++++++++++---++++++-+	0.6968	53910.4
rs1357449	3	35525030			a	g	0.3766	0.0188	0.3494	0.4168	-0.0254	0.0056	6.848e-06	+---------+-+-+---+++-+-+------	0.7182	53915
rs1041646	13	57312141			t	c	0.7255	0.0159	0.6957	0.763	0.0278	0.0062	6.849e-06	++++++-+++-+-+-+++-+-++-+-+++++	0.5133	53188.7
rs9941894	21	39555928	BRWD1	intronic	a	g	0.3527	0.0185	0.2294	0.3874	0.0265	0.0059	6.937e-06	-++++-+++--+?++++++-+-+-+-+++++	0.1904	51483.2
rs17264075	13	57287237			a	g	0.2751	0.0154	0.2369	0.3047	-0.0277	0.0062	6.971e-06	------+---+-+-+---+-+--+-+-----	0.523	53188.1
rs12428841	13	57289492			t	c	0.7248	0.0154	0.6953	0.7632	0.0277	0.0062	6.986e-06	++++++-+++-+-+-+++-+-++-+-+++++	0.522	53187.1
rs2320925	13	57283381			t	g	0.2753	0.0154	0.2369	0.305	-0.0277	0.0062	7.021e-06	------+---+-+-+---+-+--+-+-----	0.5222	53188.1
rs7214892	17	54420183	TRIM37	intronic	a	g	0.6812	0.0334	0.6224	0.7567	0.0287	0.0064	7.096e-06	+++++-+++-+++++++++?-?-+-++++++	0.5159	52753.3
rs1334299	13	57277499			a	g	0.2751	0.0155	0.2369	0.305	-0.0277	0.0062	7.121e-06	------+---+-+-+---+-+--+-+-----	0.519	53188.1
rs13034462	2	79973002	CTNNA2	intronic	t	g	0.9547	0.0063	0.9314	0.9796	-0.0603	0.0134	7.131e-06	+---++-+----------++++--+--+---	0.2453	53916
rs2301867	17	53835073	RNF43	intronic	a	t	0.3853	0.0148	0.3028	0.4154	-0.0254	0.0057	7.345e-06	---+---+-+----------+++------+-	0.6936	53187.4
rs1334290	13	57319685			a	g	0.2738	0.0163	0.2371	0.3042	-0.0278	0.0062	7.378e-06	------+---+-+-+---+-+--+-+-----	0.5099	53188.7
rs12986588	2	79969833	CTNNA2	intronic	t	c	0.0454	0.0063	0.0205	0.0686	0.0605	0.0135	7.4e-06	-+++-++-++++++++++----++-++-+++	0.2389	53191.4
rs9537782	13	57186881	PCDH17	intronic	t	c	0.3159	0.0134	0.2691	0.3465	-0.0273	0.0061	7.472e-06	----+-+-+-+-?-+----+++-+-+-----	0.4564	50764
rs6552242	4	178716396			a	g	0.5041	0.0176	0.4532	0.5446	0.0247	0.0055	7.563e-06	+-++-+-++-+++++++++++--+++++--+	0.9178	53186.8
rs9537777	13	57159918	PCDH17	intronic	a	g	0.2252	0.0166	0.1651	0.2512	-0.0306	0.0068	7.624e-06	----+-+---+-?-+-----+--+-+-----	0.7707	50746.9
rs8128102	21	39528284	BRWD1	intronic	a	g	0.3564	0.0185	0.2302	0.3911	0.0263	0.0059	7.628e-06	-++++-++++-+?++++++-+-+---+++++	0.1826	50761.5
rs12658240	5	81209021			t	c	0.2372	0.0139	0.2104	0.2816	0.0291	0.0065	7.738e-06	+++++++-++--+-++++-+-+++++++--+	0.8042	53908.5
rs6905544	6	98518352			a	g	0.3983	0.0204	0.3114	0.4367	0.025	0.0056	7.795e-06	++++-++-+++++-+++++--+-+-+-++++	0.2147	53186.9
rs6997	3	49428838	TCTA/AMT	3 utr/3 downstream	t	c	0.3062	0.0215	0.2563	0.426	0.0267	0.006	7.929e-06	++++-+-+++--+++++-+--++-+++++++	0.3407	53914.4
rs2347503	8	32352369	NRG1	intronic	a	g	0.9226	0.0075	0.8973	0.9467	-0.0465	0.0104	7.941e-06	+----+-----+++----+--------++--	0.8666	53190
rs6779524	3	49425453	RHOA	5 upstream	t	c	0.3062	0.0215	0.2564	0.426	0.0267	0.006	7.951e-06	++++-+-+++--+++++-+--++-+++++++	0.3365	53187.4
rs13024343	2	79983818	CTNNA2	intronic	a	t	0.0464	0.0066	0.0208	0.0684	0.0602	0.0135	7.958e-06	-+++-++-++++++++++----++-++-+++	0.2231	53191.4
rs1942771	18	69362725			a	c	0.2421	0.0147	0.212	0.3046	0.0295	0.0066	8.019e-06	++++++++--+++++++--+++++-++-+-+	0.9358	53189
rs9537796	13	57242420			a	g	0.7359	0.014	0.7008	0.7757	0.0287	0.0064	8.038e-06	++++-+-+++-+?+-+++-+-++-+-+++++	0.6089	50762.3
rs9537797	13	57243620			a	g	0.7359	0.014	0.7008	0.7757	0.0287	0.0064	8.045e-06	++++-+-+++-+?+-+++-+-++-+-+++++	0.6067	50762.4
rs11922013	3	49433359	NICN1/AMT	3 downstream/intronic	c	g	0.3062	0.0215	0.2562	0.426	0.0267	0.006	8.167e-06	++++-+-+++--+++++-+--++-+++++++	0.336	53187.4
rs17014947	3	24626385			t	c	0.9535	0.0117	0.9133	0.976	-0.0611	0.0137	8.188e-06	+-----+-----+--0--+-++------+--	0.9034	53191.1
rs6809216	3	49387563	RHOA	intronic	a	g	0.3063	0.0214	0.2564	0.4261	0.0267	0.006	8.221e-06	++++-+-+++--+++++-+--++-+++++++	0.346	53187.4
rs6446272	3	49438291	NICN1	intronic	a	g	0.306	0.0214	0.2561	0.4259	0.0267	0.006	8.234e-06	++++-+-+++--+++++-+--++-+++++++	0.3358	53187.4
rs7379133	5	2202210			a	t	0.9819	0.0031	0.9693	0.9922	0.1113	0.025	8.238e-06	+-+++++?-++++++-+-+++-+++++++?+	0.7735	52097.8
rs2842385	6	19186253	LOC101928519	intronic	a	g	0.8052	0.0117	0.741	0.8288	-0.0311	0.007	8.289e-06	-----+---------+----------+----	0.5705	53189.1
rs9898916	17	54403442	PPM1E	intronic	t	c	0.6508	0.014	0.6208	0.7193	0.0273	0.0061	8.325e-06	+++-+-+++-++?+++++++---++++++++	0.6432	50763.9
rs1480997	8	21528737			a	g	0.0927	0.0101	0.0638	0.1165	0.0558	0.0125	8.364e-06	+++++++?+++-++++++++--++-++-+++	0.6565	51674.2
rs11706370	3	49416095	RHOA	intronic	a	g	0.3063	0.0215	0.2565	0.4258	0.0267	0.006	8.397e-06	++++-+-+++--+++++-+--++-+++++++	0.3426	53188
rs2735306	21	39635004	HMGN1	3 downstream	a	g	0.3391	0.0176	0.2379	0.374	0.0258	0.0058	8.44e-06	-++++-+++++++++++++-+-+-+-+++++	0.09801	53914.2
rs7646366	3	49445672			a	g	0.3063	0.0212	0.256	0.4259	0.0266	0.006	8.489e-06	++++-+-+++--+++++-+--++-+++++++	0.3374	53187.4
rs2026267	21	39633347			a	c	0.3391	0.0176	0.2381	0.3743	0.0258	0.0058	8.516e-06	-++++-+++++++++++++-+-+-+-+++++	0.09128	53189
rs1316294	4	178716816			a	g	0.4966	0.0177	0.4557	0.5476	-0.0245	0.0055	8.611e-06	-+--+-+--+-----------++------+-	0.9068	53187.9
rs11711485	3	49466987			t	g	0.3062	0.0211	0.256	0.4259	0.0266	0.006	8.658e-06	++++-+-+++--+++++-+--++-+++++++	0.3543	53187.4
rs9527706	13	57300480			a	g	0.7315	0.0145	0.6988	0.7681	0.0283	0.0064	8.674e-06	++++++-+++-+?+-+++-+-++-+-+++++	0.4685	50766
rs7713692	5	2196475			t	c	0.9828	0.0029	0.976	0.9912	0.1146	0.0258	8.719e-06	--+++-+?-++++++-+-+?+?+++++++?+	0.7395	50933.8
rs3811699	3	49371364	GPX1/RHOA	5 upstream/3 downstream	t	c	0.6939	0.0214	0.5739	0.7437	-0.0267	0.006	8.738e-06	----+-+---++-----+-++--+-------	0.3644	53187.4
rs1987628	3	49374263	RHOA	intronic	a	g	0.3061	0.0214	0.2564	0.4261	0.0266	0.006	8.762e-06	++++-+-+++--+++++-+--++-+++++++	0.3582	53187.4
rs2776307	21	39635703	HMGN1	3 downstream	c	g	0.661	0.0176	0.626	0.7621	-0.0258	0.0058	8.797e-06	+----+-------------+-+-+-+-----	0.09657	53914.7
rs17062101	3	60037694	FHIT	intronic	a	g	0.8847	0.0113	0.8437	0.9047	0.0385	0.0087	8.836e-06	-++--+-++++-++-++--0-+-++++-+-+	0.4457	53917
rs12987105	2	79991048	CTNNA2	intronic	t	c	0.9534	0.0063	0.933	0.9781	-0.0605	0.0136	8.866e-06	+---+--+----------++++--+--+---	0.2677	53191.6
rs9537780	13	57169353	PCDH17	intronic	a	t	0.2259	0.0163	0.1657	0.2513	-0.0304	0.0068	8.915e-06	----+-+---+-?-+-----+--+-+-----	0.7955	50762.9
rs9477970	6	19190642	LOC101928519	intronic	a	t	0.1741	0.0116	0.1487	0.2346	0.0332	0.0075	8.953e-06	+++++-++++++?++-+++++++++++-+++	0.8151	50763.5
rs1873625	3	49641968	BSN	intronic	a	c	0.2946	0.0208	0.2438	0.4031	0.0269	0.0061	8.994e-06	++++-+-+++--+++++-+--++-+++++++	0.3143	53187.6
rs157582	19	50088059	TOMM40	intronic	t	c	0.2077	0.0232	0.1645	0.2678	-0.0355	0.008	8.995e-06	-?---++-----?+-----?+++------++	0.05874	41591.3
rs2303319	2	161932910	PSMD14	intronic	t	c	0.0812	0.0121	0.0614	0.1168	0.0451	0.0102	9.043e-06	-+--+++++++++-+?++++-+++--+++++	0.7229	52374.2
rs12467117	2	161934561	PSMD14	intronic	t	g	0.0811	0.0121	0.0614	0.1167	0.0451	0.0102	9.125e-06	-+--+++++++++-+?++++-+++--+++++	0.7212	52374.2
rs6803222	3	49640980	BSN	intronic	t	g	0.7052	0.0208	0.5967	0.7561	-0.0269	0.0061	9.133e-06	----+-+---++-----+-++--+-------	0.3153	53187.6
rs9814607	3	173168276			a	t	0.821	0.0238	0.7646	0.8831	0.0413	0.0093	9.147e-06	+?+++++-++--?++++-++-+-+-++++--	0.277	41592.7
rs2172252	3	49653311	BSN	intronic	a	t	0.7072	0.0209	0.5976	0.7566	-0.0269	0.0061	9.183e-06	----+-+---++-----+-++--+-------	0.358	53187.6
rs2836921	21	39437940			a	g	0.3437	0.0197	0.2046	0.4041	0.0262	0.0059	9.267e-06	-++++-+++--++++++++++-+--++++++	0.1621	53918
rs4763555	12	10612723			a	g	0.2533	0.0144	0.1978	0.2876	0.0283	0.0064	9.267e-06	++++-?+++++++-+++--++++++++++++	0.7898	51870
rs705702	12	54676903	RAB5B/SUOX	3 downstream/5 upstream	a	g	0.6739	0.0148	0.6419	0.7145	-0.0261	0.0059	9.279e-06	-----+--+-+-+-+---+---+---+----	0.2243	53911.6
rs7326551	13	57175307	PCDH17	intronic	a	c	0.7574	0.0151	0.7279	0.818	0.0285	0.0064	9.38e-06	++++-+-+++-+++--++-+-++-+-+++++	0.6035	53916
rs705698	12	54670954	RAB5B	intronic	t	c	0.674	0.0147	0.6418	0.7145	-0.026	0.0059	9.535e-06	-----+--+-+-+-+---+---+---+----	0.2429	53187.6
rs1840593	21	42499742	ABCG1	intronic	a	g	0.2523	0.0283	0.1648	0.3464	-0.0293	0.0066	9.607e-06	------------+++--+-+-++--------	0.2088	53190.5
rs773108	12	54656178	RAB5B	intronic	a	g	0.6742	0.0151	0.6414	0.7146	-0.026	0.0059	9.796e-06	-----+--+-+-+-+---+---+---+----	0.2594	53187.3
rs2194726	2	161954078	PSMD14	intronic	t	c	0.0807	0.012	0.0614	0.1168	0.0449	0.0102	9.886e-06	-+--+++++++++-+?++++-+++--+++++	0.7267	52371
rs2300861	14	32364532	AKAP6	intronic	t	c	0.53	0.011	0.507	0.583	0.0245	0.0055	9.901e-06	+++++++++++-+++-+--++++--++++++	0.6	53187
