# Supplementary material for: Genetic contributions to variation in general cognitive function: a meta-analysis of genome-wide association studies in the CHARGE consortium (N=53 949)
Source: Mol Psychiatry. 2015 Feb 3;20(2):183–92. doi: 10.1038/mp.2014.188 (PMC4356746; doi:10.1038/mp.2014.188)
Supplement: Supplementary Table 4 [file mp2014188x4.xlsx]

## Sheet: TableS4
Table S4 Genes showing association with general cognitive function (P < 1 x 10-3) in the VEGAS gene-based analysis; bold type indicates genome-wide significance (P < 2.8 x 10-6). SNP, single-nucleotide polymorphism; N SNPs is the number of SNPs in the gene (±50kb); Best-SNP, the most significant SNP within the gene; SNP-Pvalue, the original association P-value for the most significant SNP within …
Chr	Gene	nSNPs	Pvalue	Best-SNP	SNP-pvalue
21	HMGN1	65	1e-06	rs13625	1.168e-06
21	BRWD1	209	5e-06	rs2836974	9.089e-07
12	SILV	43	5e-06	rs772921	8.175e-07
3	BSN	87	6e-06	rs4283605	4.667e-06
3	IHPK2	42	6e-06	rs11719291	3.126e-06
17	PPM1E	111	6e-06	rs12936058	5.154e-07
12	IKZF4	39	7e-06	rs877636	2.726e-07
17	RAD51C	64	7e-06	rs302874	1.981e-07
12	SUOX	41	7e-06	rs1701704	7.826e-07
17	C17orf47	62	8e-06	rs3744108	8.212e-07
12	CDK2	44	8e-06	rs1701704	7.826e-07
3	NCKIPSD	43	8e-06	rs11719291	3.126e-06
17	TEX14	145	8e-06	rs302874	1.981e-07
3	APEH	52	1e-05	rs4283605	4.667e-06
12	LOC728937	24	1e-05	rs877636	2.726e-07
17	MTMR4	67	1e-05	rs2531725	3.245e-07
12	RPS26	24	1e-05	rs877636	2.726e-07
17	SEPT4	64	1e-05	rs2531734	5.572e-07
3	RNF123	53	1.1e-05	rs4283605	4.667e-06
12	RAB5B	46	1.2e-05	rs1701704	7.826e-07
13	PCDH17	134	1.5e-05	rs7997462	1.749e-06
3	RHOA	51	1.5e-05	rs6997	7.929e-06
17	TRIM37	62	1.5e-05	rs12936058	5.154e-07
3	CELSR3	45	1.7e-05	rs11719291	3.126e-06
3	LOC440957	50	1.7e-05	rs4282054	4.644e-06
3	MST1	48	1.7e-05	rs4283605	4.667e-06
17	LOC645545	78	1.8e-05	rs302874	1.981e-07
22	TCF20	101	1.8e-05	rs5758659	1.009e-06
3	TCTA	35	1.9e-05	rs6997	7.929e-06
3	AMT	34	2.3e-05	rs6997	7.929e-06
3	DAG1	52	2.3e-05	rs11922013	8.167e-06
3	USP4	48	2.4e-05	rs6809216	8.221e-06
17	HSF5	80	2.5e-05	rs2429369	3.228e-07
21	PSMG1	151	2.7e-05	rs13049280	1.019e-06
3	AMIGO3	39	2.8e-05	rs11130213	1.295e-05
3	NICN1	34	2.8e-05	rs6997	7.929e-06
3	ZNF654	64	2.8e-05	rs4596173	1.151e-05
3	C3orf38	75	3.2e-05	rs4596173	1.151e-05
3	NT5DC2	59	3.4e-05	rs4282054	4.644e-06
16	C16orf88	66	3.6e-05	rs3829539	2.293e-05
3	IHPK1	54	3.6e-05	rs11130213	1.295e-05
3	GMPPB	38	3.9e-05	rs11130213	1.295e-05
15	ELL3	45	4.4e-05	rs10438303	8.645e-05
17	TMIGD1	68	4.4e-05	rs7215330	4.33e-05
3	GPX1	32	4.7e-05	rs6809216	8.221e-06
3	TREX1	39	4.9e-05	rs11797	2.993e-05
15	CKMT1A	17	5e-05	rs2467426	7.094e-05
15	PDIA3	49	5.1e-05	rs2467426	7.094e-05
15	CATSPER2	26	5.3e-05	rs2467426	7.094e-05
3	PBRM1	102	5.3e-05	rs4282054	4.644e-06
1	HCRTR1	69	5.5e-05	rs6663012	1.506e-05
1	PEF1	80	5.5e-05	rs6663012	1.506e-05
3	ATRIP	47	5.6e-05	rs11797	2.993e-05
22	SEPT3	71	5.6e-05	rs133301	5.623e-05
3	FBXW12	79	5.7e-05	rs725309	4.772e-05
15	WDR76	60	5.8e-05	rs3784275	0.0001073
3	NEK4	96	5.9e-05	rs2535627	2.472e-05
19	NAT14	37	6.2e-05	rs8101393	0.0001493
3	ITIH3	99	6.4e-05	rs2535627	2.472e-05
3	SHISA5	52	6.5e-05	rs11797	2.993e-05
3	PLXNB1	70	6.7e-05	rs11797	2.993e-05
3	ITIH1	94	7.4e-05	rs2535627	2.472e-05
15	STRC	25	7.4e-05	rs8042868	7.2e-05
3	CCDC51	45	7.6e-05	rs11797	2.993e-05
15	HYPK	44	7.6e-05	rs2277531	9.165e-05
15	SERF2	46	7.8e-05	rs2277531	9.165e-05
15	TP53BP1	99	7.9e-05	rs495175	0.0003409
3	CCDC72	44	8.1e-05	rs11797	2.993e-05
15	HISPPD2A	50	8.2e-05	rs2920781	8.739e-05
15	SERINC4	44	8.2e-05	rs2277531	9.165e-05
3	C3orf62	32	8.3e-05	rs9844757	3.383e-05
3	LOC389118	31	8.8e-05	rs9853352	6.341e-05
15	MFAP1	54	9.1e-05	rs2277531	9.165e-05
3	ITIH4	111	9.2e-05	rs2535627	2.472e-05
1	COL16A1	104	9.3e-05	rs6663012	1.506e-05
3	CGGBP1	83	9.5e-05	rs13076170	1.647e-05
15	MAP1A	42	9.5e-05	rs495175	0.0003409
17	BLMH	85	9.8e-05	rs1487971	2.231e-05
19	ZNF628	38	0.0001	rs8101393	0.0001493
15	CKMT1B	27	0.000103	rs8042868	7.2e-05
3	SLC26A6	33	0.000103	rs3821875	2.681e-05
3	GLT8D1	38	0.000104	rs1108842	2.701e-05
3	SPCS1	35	0.000109	rs1108842	2.701e-05
3	MUSTN1	108	0.000111	rs2535627	2.472e-05
21	WRB	76	0.000111	rs2735306	8.44e-06
19	LOC646643	47	0.000114	rs8101393	0.0001493
22	TNRC6B	205	0.000115	rs8137693	3.006e-05
3	GNL3	38	0.000119	rs1108842	2.701e-05
3	TLR9	41	0.000127	rs352139	6.444e-05
3	ALAS1	41	0.000129	rs352139	6.444e-05
22	SNRPD3	59	0.000137	rs5996717	0.001138
22	WBP2NL	70	0.00014	rs133373	2.558e-05
3	C3orf54	34	0.000145	rs9853352	6.341e-05
3	TMEM89	31	0.000145	rs3821875	2.681e-05
3	UBA7	39	0.000147	rs9853352	6.341e-05
16	IQCK	130	0.000151	rs3829539	2.293e-05
3	TWF2	39	0.000168	rs352139	6.444e-05
5	TMEM161B	86	0.00017	rs10044744	1.192e-05
10	PSD	39	0.000175	rs1056890	6.322e-05
3	UQCRC1	33	0.00018	rs12107418	3.575e-05
17	OTOP3	57	0.000188	rs2307010	9.351e-05
22	C22orf36	45	0.000189	rs5996717	0.001138
15	TUBGCP4	80	0.000193	rs689835	0.0003809
3	CCDC36	48	0.000196	rs9844757	3.383e-05
22	GGT1	51	0.000198	rs5996717	0.001138
2	PFTK2	129	0.0002	rs9784022	1.313e-05
12	DGKA	45	0.000208	rs773114	4.356e-06
22	CABIN1	113	0.000217	rs6004041	0.0001056
22	SUSD2	53	0.000218	rs4521150	0.0001812
22	C22orf13	65	0.000219	rs5996717	0.001138
6	PDSS2	261	0.000222	rs17511672	1.058e-05
19	PVRL2	65	0.000223	rs10119	5.668e-09
3	TMEM110	122	0.00024	rs2535627	2.472e-05
11	JRKL	51	0.000243	rs10765806	6.382e-05
19	TOMM40	61	0.000257	rs10119	5.668e-09
15	ZSCAN29	64	0.000258	rs2243434	0.0004664
22	GGT5	44	0.00026	rs4521150	0.0001812
10	NFKB2	28	0.000267	rs1056890	6.322e-05
17	C17orf28	66	0.000268	rs2307010	9.351e-05
17	NSF	77	0.000268	rs199516	4.319e-05
22	CENPM	61	0.000273	rs133301	5.623e-05
17	OTOP2	60	0.000279	rs2307010	9.351e-05
17	RNF43	94	0.000281	rs2429369	3.228e-07
16	RABEP2	32	0.000292	rs7184597	0.0003604
17	LRRC37A	50	0.000297	rs2668624	0.0002783
6	PARC	72	0.0003	rs6914964	0.0002904
17	ARL17-1	50	0.000307	rs2668624	0.0002783
6	SRF	57	0.000315	rs6914964	0.0002904
16	SH2B1	31	0.000319	rs7184597	0.0003604
11	CCDC82	71	0.000324	rs10765806	6.382e-05
16	ATP2A1	30	0.000327	rs7184597	0.0003604
3	PPM1M	42	0.000327	rs352139	6.444e-05
15	BNC1	36	0.000329	rs7173166	0.0001052
3	TRAIP	51	0.000336	rs9858428	9.1e-05
6	C6orf108	60	0.000337	rs6914964	0.0002904
12	ATF7IP	143	0.000343	rs9668648	0.0001743
15	ADAL	67	0.000345	rs2243434	0.0004664
10	GBF1	77	0.000345	rs1056890	6.322e-05
16	ATXN2L	23	0.000359	rs12928404	0.0003788
1	FCGR2A	101	0.000392	rs9427387	3.369e-05
3	STAB1	71	0.000394	rs4282054	4.644e-06
10	MMRN2	74	0.000395	rs7394286	1.121e-05
16	TUFM	26	0.000404	rs12928404	0.0003788
15	LCMT2	65	0.000408	rs3213990	0.0005281
17	USH1G	65	0.000426	rs2307010	9.351e-05
17	WNT3	109	0.000435	rs199516	4.319e-05
5	SSBP2	327	0.000443	rs458430	9.255e-05
14	CHD8	93	0.000444	rs9322978	0.0002071
17	CRHR1	150	0.000447	rs2055794	0.0002488
3	CAMKV	47	0.000458	rs9858428	9.1e-05
17	IMP5	108	0.000459	rs2055794	0.0002488
17	CPD	87	0.000502	rs9901199	0.0001152
16	KIAA0174	76	0.000505	rs7204708	6.23e-05
1	FCGR3A	101	0.000509	rs9427399	8.861e-05
17	SLC6A4	77	0.000544	rs1487971	2.231e-05
21	ABCG1	216	0.000545	rs1840593	9.607e-06
10	PITX3	36	0.000551	rs772030	0.0003557
17	MAPT	286	0.000569	rs2055794	0.0002488
3	SFMBT1	141	0.000576	rs2710314	5.277e-05
1	HSPA6	100	0.000578	rs9427399	8.861e-05
14	SUPT16H	95	0.000591	rs9322978	0.0002071
17	STH	133	0.000606	rs17653255	0.0002648
11	SPATA19	119	0.00061	rs2097101	9.557e-05
22	UPB1	94	0.000614	rs5996717	0.001138
17	KIAA1267	373	0.000616	rs17653255	0.0002648
10	ELOVL3	34	0.000623	rs772030	0.0003557
16	CD19	35	0.000625	rs7184597	0.0003604
8	MED30	78	0.000655	rs2086376	2.64e-05
14	AKAP6	704	0.000661	rs17522122	2.548e-08
3	MST1R	46	0.000699	rs9858428	9.1e-05
3	SPINK8	82	0.000703	rs725309	4.772e-05
1	ETV3	114	0.000706	rs7554855	0.0001655
16	LOC440350-4	1	0.000719	rs2008514	0.0006596
17	CDR2L	79	0.000745	rs2307010	9.351e-05
19	ISOC2	35	0.000751	rs8101393	0.0001493
18	CDH7	275	0.000775	rs17710386	4.031e-05
9	CCL21	81	0.000795	rs10124246	0.0003486
16	ZNF821	57	0.000815	rs4788576	0.0001025
16	PARN	76	0.000842	rs7185689	0.0001509
22	GSTT1	30	0.000843	rs6004041	0.0001056
12	ERBB3	34	0.000945	rs877636	2.726e-07
2	ALS2	174	0.000951	rs9784022	1.313e-05
12	CNOT2	243	0.00096	rs11178195	3.09e-05
14	RPGRIP1	119	0.000976	rs9322978	0.0002071
