# Supplementary material for: Genetic contributions to variation in general cognitive function: a meta-analysis of genome-wide association studies in the CHARGE consortium (N=53 949)
Source: Mol Psychiatry. 2015 Feb 3;20(2):183–92. doi: 10.1038/mp.2014.188 (PMC4356746; doi:10.1038/mp.2014.188)
Supplement: Supplementary Table 6 [file mp2014188x5.xlsx]

## Sheet: CHIC_top100_SNPs
Supplementary Table S6A Top 100 SNP-based findings from the CHIC consortium GWAS of general cognitive function in childhood. Corresponding Beta, SE and P-values are shown from our CHARGE meta-analysis results. Bold type denotes those findings which are nominally significant (P < 0.05) in our CHARGE meta-analysis.
MarkerName	CHR	A1	BETA_CHIC	SE_CHIC	P-value_CHIC	Beta_CHARGE	SE_CHARGE	P-value_CHARGE
rs2981205	8	t	-0.06	0.013	4.5e-06	-0.01	0.0066	0.1316
rs6536413	4	a	-0.075	0.017	6.3e-06	0.0051	0.0082	0.5368
rs6042314	20	c	0.058	0.013	6.8e-06	-0.0028	0.0064	0.6589
rs16932667	12	t	0.052	0.012	7.7e-06	0.0017	0.0059	0.7707
rs6540731	1	a	-0.05	0.011	8.6e-06	0.0066	0.0056	0.2358
rs13387221	2	a	0.064	0.015	9.3e-06	0.0043	0.0071	0.5424
rs716580	9	a	0.05	0.012	1.3e-05	0.0031	0.0056	0.5812
rs979201	8	t	0.062	0.015	1.7e-05	-0.0059	0.0074	0.4235
rs10785513	12	t	-0.05	0.012	1.8e-05	-0.0042	0.0057	0.4616
rs17086144	4	a	0.16	0.037	1.8e-05	0.0062	0.0189	0.7436
rs10744753	12	t	0.068	0.016	2.2e-05	0.0062	0.0076	0.4104
rs3777376	5	t	-0.057	0.014	3e-05	0.0069	0.0068	0.3158
rs2076540	6	t	0.049	0.012	3.1e-05	0.0117	0.0058	0.0417
rs1257934	14	a	-0.051	0.012	3.3e-05	-0.0019	0.0059	0.7456
rs10803142	1	a	0.048	0.012	3.8e-05	0.0036	0.0056	0.5116
rs6768702	3	t	0.136	0.033	3.8e-05	0.0209	0.0162	0.1978
rs1880863	4	a	0.046	0.011	4.5e-05	-0.0001	0.0057	0.9884
rs17646249	13	a	-0.07	0.017	4.7e-05	-0.006	0.0087	0.4946
rs11723566	4	a	0.047	0.012	5.8e-05	-0.0061	0.0058	0.2936
rs264737	5	a	-0.054	0.014	5.9e-05	-0.0091	0.0067	0.1727
rs13260283	8	t	0.058	0.015	6.2e-05	0.0004	0.0072	0.9542
rs9297534	8	t	0.047	0.012	6.2e-05	0.0015	0.006	0.7975
rs4883777	13	t	-0.045	0.011	7.5e-05	0.0009	0.0056	0.8755
rs6098099	20	a	0.084	0.021	7.9e-05	-0.0114	0.0107	0.2877
rs8039515	15	t	-0.046	0.012	8.1e-05	-0.0109	0.0056	0.04966
rs12946892	17	a	0.048	0.012	8.5e-05	0.003	0.0062	0.6254
rs860526	15	t	-0.044	0.011	9.4e-05	0.0076	0.0057	0.1819
rs9323783	14	t	0.06	0.015	9.6e-05	0.0099	0.0077	0.2021
rs1434095	2	t	-0.066	0.017	0.0001	0.0063	0.009	0.4864
rs10924380	1	a	-0.059	0.015	0.00011	-0.0159	0.0077	0.03778
rs6461851	7	t	-0.063	0.017	0.00012	0.0097	0.0085	0.2502
rs7675034	4	a	0.043	0.011	0.00012	-0.0038	0.0056	0.4977
rs17640975	18	t	0.043	0.011	0.00014	0.002	0.0055	0.7123
rs10972628	9	a	0.049	0.013	0.00014	0.007	0.0063	0.2625
rs10212266	3	t	0.042	0.011	0.00016	0.0003	0.0055	0.9604
rs2805446	1	t	0.055	0.014	0.00016	0.0006	0.0069	0.9283
rs672033	6	t	-0.064	0.017	0.00018	-0.0019	0.0086	0.8244
rs458275	11	a	0.042	0.011	0.00019	0.0096	0.0055	0.08293
rs4322755	18	a	-0.043	0.012	0.00021	-0.0001	0.0055	0.9864
rs17066681	6	a	0.073	0.02	0.00022	0.0201	0.0102	0.04761
rs1403725	3	a	-0.101	0.027	0.00022	-0.0244	0.0138	0.07752
rs7104475	11	t	0.041	0.011	0.00025	0.0033	0.0055	0.5486
rs922177	15	t	0.05	0.014	0.00025	0.0096	0.0069	0.1622
rs1999574	1	a	0.043	0.012	0.00026	-0.0016	0.0065	0.8082
rs1994497	7	a	0.06	0.017	0.00028	-0.0047	0.0081	0.5601
rs8015306	14	a	0.041	0.011	0.00029	0.0125	0.0056	0.02438
rs1093016	1	t	-0.043	0.012	0.00031	-0.0005	0.0059	0.93
rs1107154	5	a	0.042	0.012	0.00031	0.0078	0.0057	0.17
rs7111329	11	a	-0.081	0.023	0.00032	0.0021	0.0114	0.8527
rs11679849	2	a	-0.052	0.015	0.00034	-0.002	0.0067	0.7693
rs8049125	16	t	-0.045	0.012	0.00035	0.0115	0.0059	0.05346
rs12607920	18	t	0.044	0.012	0.00036	0.0041	0.006	0.4878
rs12645056	4	t	0.048	0.014	0.00039	0.0108	0.007	0.1247
rs7572753	2	t	0.044	0.012	0.00042	0.0139	0.006	0.02015
rs4833619	4	t	-0.042	0.012	0.00044	0.0041	0.0059	0.482
rs663378	10	a	-0.052	0.015	0.00044	-0.0064	0.0077	0.403
rs6574598	14	t	0.058	0.017	0.00048	-0.0161	0.0082	0.04817
rs6427160	1	t	0.039	0.011	0.00048	0.0024	0.0056	0.6707
rs1442398	8	a	-0.039	0.011	0.00048	-0.0071	0.0057	0.2087
rs236330	1	t	-0.043	0.013	0.00054	-0.0066	0.0064	0.3016
rs3752172	19	a	-0.05	0.015	0.0006	-0.0063	0.007	0.3739
rs4723807	7	a	0.041	0.012	0.00064	-0.0018	0.006	0.7696
rs1875067	8	t	-0.038	0.011	0.00074	-0.0026	0.0056	0.6406
rs4732154	7	t	-0.044	0.013	0.00076	-0.0081	0.0065	0.2132
rs4478803	1	t	0.104	0.031	0.00077	-0.0031	0.0183	0.8653
rs9546063	13	a	-0.056	0.017	0.0008	0.004	0.008	0.6142
rs925037	8	t	0.038	0.011	0.00082	0.0003	0.0058	0.9606
rs16974087	15	t	0.061	0.019	0.00096	-0.0073	0.009	0.4168
rs8045739	16	t	0.065	0.02	0.00099	-0.0013	0.01	0.8968
rs12456203	18	t	0.057	0.017	0.001	0.0123	0.0087	0.1595
rs1516194	2	t	0.048	0.015	0.0011	0.004	0.0071	0.5761
rs17526697	10	a	-0.054	0.016	0.0011	-0.0052	0.0094	0.5812
rs10066520	5	a	0.079	0.024	0.0011	0.0067	0.0119	0.5769
rs1444067	18	t	-0.037	0.012	0.0012	-0.0151	0.0055	0.006378
rs13430277	2	t	0.05	0.016	0.0013	-0.0036	0.0076	0.6366
rs922971	8	t	0.042	0.013	0.0013	-0.0006	0.0067	0.9314
rs12326878	18	t	-0.036	0.011	0.0013	-0.0036	0.0056	0.5134
rs1421594	2	a	0.037	0.012	0.0015	-0.0017	0.0058	0.7684
rs7291469	22	a	0.043	0.014	0.0016	0.0099	0.0066	0.1304
rs7295162	12	c	-0.052	0.017	0.0018	-0.0102	0.0086	0.2351
rs10850544	12	a	-0.036	0.012	0.0019	-0.0001	0.0055	0.9854
rs6663109	1	a	-0.049	0.016	0.0023	-0.0128	0.0081	0.1123
rs2392820	2	a	-0.038	0.012	0.0024	0.0143	0.0062	0.02042
rs17174897	14	a	0.048	0.016	0.0026	0.0123	0.0082	0.1322
rs7462991	8	t	-0.064	0.021	0.0027	-0.0203	0.0103	0.04803
rs6021597	20	t	0.034	0.012	0.0028	-0.0052	0.0056	0.3488
rs4568137	3	t	0.051	0.017	0.003	0.0093	0.0084	0.2671
rs2839458	21	a	-0.087	0.03	0.0038	-0.01	0.0149	0.5
rs9644921	9	t	-0.037	0.013	0.0039	0.0021	0.0065	0.7445
rs11040396	11	c	-0.055	0.019	0.0039	-0.0321	0.0107	0.002685
rs17600963	15	a	0.041	0.014	0.0047	-0.0031	0.007	0.6527
rs7678448	4	t	0.039	0.014	0.0057	-0.0024	0.007	0.7286
rs5761423	22	a	-0.038	0.014	0.0064	-0.0005	0.0068	0.9373
rs715827	3	a	-0.042	0.016	0.0081	-0.0085	0.0078	0.2797
rs1936741	13	a	0.038	0.014	0.0088	-0.0007	0.0072	0.9203
rs7137475	12	a	-0.05	0.02	0.011	-0.0091	0.0097	0.3455
rs11005597	10	t	0.052	0.021	0.012	-0.0031	0.0142	0.8283
rs2414699	15	a	-0.05	0.02	0.012	0.0032	0.0105	0.7588
rs6909266	6	a	-0.029	0.012	0.013	0.0039	0.0059	0.5154
rs7174914	15	t	-0.065	0.031	0.035	0.0145	0.0189	0.4443

## Sheet: CHIC_top20_genes
Supplementary Table S6B Top 20 gene-based findings from the CHIC consortium GWAS of general cognitive function in childhood. P-values are shown from the CHIC and our CHARGE gene-based analyses. Bold type denotes those findings which are nominally significant in our CHARGE gene-based analysis.
Chr	Gene	P-value_CHIC	P-value_CHARGE
1	FNBP1L	4e-05	0.188
6	C6orf48	9e-05	0.00419
6	NEU1	9e-05	0.00777
6	C6orf10	9e-05	0.04339
6	SLC44A4	0.0001	0.00767
5	GFRA3	0.00013	0.517
6	HSPA1B	0.00015	0.0021
6	ZBTB12	0.00015	0.04286
6	EHMT2	0.00017	0.01304
15	GABPB2	0.00018	0.712
6	HLA-DRB1	0.0002	0.141
1	TRIT1	0.00022	0.957
4	YTHDC1	0.00025	0.231
18	MAPK4	0.00033	0.931
4	ANAPC4	0.00034	0.833
6	BTNL2	0.00039	0.0192
2	PDIA6	0.00043	0.504
2	CALM2	0.00043	0.552
2	ATP6V1C2	0.00045	0.31
7	PIP	0.00045	0.72
