# Supplementary material for: Genetic contributions to variation in general cognitive function: a meta-analysis of genome-wide association studies in the CHARGE consortium (N=53 949)
Source: Mol Psychiatry. 2015 Feb 3;20(2):183–92. doi: 10.1038/mp.2014.188 (PMC4356746; doi:10.1038/mp.2014.188)
Supplement: Supplementary Table 7 [file mp2014188x6.xlsx]

## Sheet: Edu_top_SNPs
Supplementary Table S7A SNPs which reached either P < 1 x 10-6 in the discovery stage meta-analysis or genome-wide significance (P < 5 x 10-8) in the combined discovery+replication meta-analysis of years of education and college completion in the educational attainment GWAS (Rietveld et al. 2013). Corresponding effect sizes and P-values from our CHARGE meta-analysis are shown. Abbreviations: Coll…
MarkerName	Chromosome	Effect Allele	Beta/OR_EDU	P-value_EDU	Beta_CHARGE	P-value_CHARGE
Edu years
rs1487441	6	A	0.101	3.22×10-10	0.032	1.06x10-8
rs9320913	6	A	0.101	3.50×10−10	0.03	2.42x10-7
rs1056667	6	T	0.093	1.86×10-8	0.006	0.256
rs11687170	2	T	0.107	3.25×10-8	0.009	0.218
rs7309	2	A	-0.088	3.60×10-8	-0.007	0.227
rs3783006	13	C	0.088	8.45×10−8	-0.003	0.632
rs8049439	16	T	0.086	1.15×10−7	0.019	6.66x10-4
rs13188378	5	A	–0.097	1.37×10−4	0.012	0.244
College
rs11584700	1	A	0.919	8.24×10−12	-0.02	0.003
rs4851264	2	T	0.952	4.93×10-11	-0.006	0.324
rs4851266	2	T	1.05	5.33×10−11	0.006	0.263
rs13401104	2	A	0.913	4.60×10-9	-0.021	0.006
rs2054125	2	T	1.376	2.12×10−7	0.008	0.604
rs3227	6	C	1.037	3.24×10−7	0.005	0.407
rs4073894	7	A	1.062	5.55×10−6	0.017	0.015
rs12640626	4	A	1.034	7.48×10−6	0.01	0.086

## Sheet: CHARGE_top_SNPs
Supplementary Table S7B List of SNPs which are of suggestive significance (P < 1 x 10-5) in our general cognitive function meta-analysis and which are also nominally significant (P < 0.05) in the Rietveld et al GWAS of educational attainment. Abbreviations College, College completion; Edu years, years of educational attainment. NA indicates that the SNP did not reach nominal significance.
MarkerName	Chromosome	Effect Allele	Beta CHARGE	SE CHARGE	P-value CHARGE	OR College	SE College	P-value College	Beta Edu years	SE Edu years	P-value Edu years
rs10457441	6	t	-0.0324	0.0055	3.93e-09	0.959	0.009	1.249e-05	-0.021	0.004	9.317e-08
rs1872841	6	a	0.0321	0.0055	5.61e-09	1.043	0.01	1.208e-05	0.022	0.004	8.008e-08
rs12204181	6	t	-0.032	0.0055	6.64e-09	0.959	0.009	1.051e-05	-0.022	0.004	6.677e-08
rs9375195	6	a	0.0329	0.0057	6.66e-09	1.042	0.01	1.209e-05	0.022	0.004	5.575e-08
rs1487441	6	a	0.0315	0.0055	1.06e-08	1.048	0.01	1.161e-06	0.025	0.004	3.218e-10
rs1906252	6	a	0.0312	0.0055	1.55e-08	1.046	0.01	1.988e-06	0.024	0.004	1.126e-09
rs12202969	6	a	0.0312	0.0055	1.62e-08	1.047	0.01	1.399e-06	0.025	0.004	4.857e-10
rs9388171	6	c	-0.0315	0.0057	2.63e-08	0.959	0.009	1.471e-05	-0.021	0.004	1.489e-07
rs9401634	6	t	-0.0314	0.0057	2.85e-08	0.959	0.009	1.212e-05	-0.022	0.004	3.757e-08
rs12206087	6	a	0.0305	0.0055	3.15e-08	1.047	0.01	1.391e-06	0.025	0.004	3.887e-10
rs9375225	6	t	0.0309	0.0057	4.89e-08	1.044	0.01	6.686e-06	0.023	0.004	1.289e-08
rs9385269	6	t	0.0305	0.0057	8.76e-08	1.042	0.01	1.695e-05	0.021	0.004	2.508e-07
rs302874	17	a	-0.0293	0.0056	1.98e-07	0.974	0.01	0.007435	-0.011	0.004	0.005982
rs446613	17	a	-0.0296	0.0057	2e-07	0.974	0.01	0.008566	-0.011	0.004	0.00548
rs302865	17	a	-0.0293	0.0056	2e-07	0.975	0.01	0.009692	-0.011	0.004	0.007383
rs304264	17	a	-0.0293	0.0056	2.24e-07	0.974	0.01	0.007453	-0.011	0.004	0.006391
rs9320913	6	a	0.0296	0.0057	2.42e-07	1.047	0.01	1.275e-06	0.025	0.004	3.502e-10
rs877636	12	a	-0.0313	0.0061	2.73e-07	0.962	0.01	0.0002208	-0.015	0.004	0.0005542
rs2429369	17	a	-0.0295	0.0058	3.23e-07	0.97	0.01	0.002544	-0.014	0.004	0.0008451
rs2531725	17	a	0.0295	0.0058	3.25e-07	1.029	0.01	0.003587	0.013	0.004	0.001365
rs1933720	6	t	-0.0292	0.0058	3.91e-07	0.959	0.009	2.409e-05	-0.016	0.004	7.558e-05
rs12936058	17	t	-0.0287	0.0057	5.15e-07	0.973	0.01	0.005384	-0.012	0.004	0.004641
rs717828	17	a	-0.029	0.0058	5.48e-07	0.973	0.01	0.00568	-0.013	0.004	0.001929
rs2531734	17	t	0.0289	0.0058	5.57e-07	1.028	0.01	0.005619	0.012	0.004	0.003688
rs10853008	17	t	0.0302	0.0061	7.13e-07	1.023	0.011	0.02565	0.01	0.004	0.01981
rs1701704	12	t	-0.0289	0.0059	7.83e-07	0.962	0.01	0.0003008	-0.015	0.004	0.0006067
rs772921	12	t	0.0289	0.0059	8.18e-07	1.041	0.011	0.000108	0.015	0.004	0.0003152
rs3744108	17	c	-0.0281	0.0057	8.21e-07	0.973	0.01	0.006162	-0.011	0.004	0.006369
rs12944948	17	a	-0.028	0.0057	8.52e-07	0.972	0.01	0.003947	-0.012	0.004	0.002961
rs4398153	17	t	0.028	0.0057	8.79e-07	1.028	0.01	0.005156	0.012	0.004	0.003794
rs4636974	17	c	-0.028	0.0057	8.87e-07	0.972	0.01	0.004204	-0.012	0.004	0.003296
rs2302189	17	a	0.0281	0.0057	9.01e-07	1.028	0.01	0.004914	0.012	0.004	0.004614
rs4132925	17	c	-0.028	0.0057	9.03e-07	0.972	0.01	0.004171	-0.012	0.004	0.003543
rs7215808	17	c	0.028	0.0057	9.2e-07	1.029	0.01	0.003893	0.012	0.004	0.003505
rs4076229	17	t	0.028	0.0057	9.22e-07	1.029	0.01	0.004201	0.012	0.004	0.003403
rs6503883	17	t	0.028	0.0057	9.3e-07	1.029	0.01	0.003872	0.012	0.004	0.003228
rs1472288	17	a	0.028	0.0057	9.59e-07	1.029	0.01	0.004125	0.012	0.004	0.003692
rs6503887	17	t	-0.0279	0.0057	9.6e-07	0.973	0.01	0.005442	-0.012	0.004	0.003864
rs7209253	17	t	0.0279	0.0057	9.81e-07	1.029	0.01	0.003882	0.012	0.004	0.003131
rs2456973	12	a	-0.0286	0.0059	1.03e-06	0.96	0.01	8.092e-05	-0.016	0.004	0.0003004
rs12602346	17	t	-0.0278	0.0057	1.05e-06	0.972	0.01	0.003966	-0.012	0.004	0.003695
rs8071280	17	t	-0.0279	0.0057	1.06e-06	0.973	0.01	0.005515	-0.012	0.004	0.004283
rs4372750	17	a	0.0278	0.0057	1.09e-06	1.028	0.01	0.005794	0.012	0.004	0.0046
rs17814604	6	a	-0.0324	0.0067	1.15e-06	0.958	0.011	0.0001009	-0.02	0.005	6.197e-06
rs8067571	17	t	0.0277	0.0057	1.18e-06	1.029	0.01	0.003832	0.012	0.004	0.003298
rs7207693	17	t	0.0278	0.0057	1.18e-06	1.028	0.01	0.005203	0.012	0.004	0.003864
rs1933721	6	c	-0.0268	0.0055	1.19e-06	0.969	0.009	0.001127	-0.013	0.004	0.001378
rs10876864	12	a	-0.0272	0.0056	1.21e-06	0.967	0.01	0.0007501	-0.013	0.004	0.001837
rs7218105	17	a	-0.0277	0.0057	1.22e-06	0.973	0.01	0.006438	-0.012	0.004	0.004486
rs8076121	17	a	0.0277	0.0057	1.22e-06	1.028	0.01	0.006073	0.012	0.004	0.004547
rs304299	17	c	-0.0276	0.0057	1.24e-06	0.972	0.01	0.00397	-0.012	0.004	0.003294
rs2039722	6	a	-0.0267	0.0055	1.25e-06	0.968	0.009	0.0006982	-0.013	0.004	0.001046
rs304296	17	t	0.0276	0.0057	1.26e-06	1.029	0.01	0.004219	0.012	0.004	0.003588
rs12938772	17	t	-0.0277	0.0057	1.27e-06	0.974	0.01	0.007454	-0.011	0.004	0.006323
rs705704	12	a	0.0284	0.0059	1.29e-06	1.04	0.011	0.0002799	0.015	0.004	0.0006144
rs8075786	17	t	-0.0276	0.0057	1.29e-06	0.972	0.01	0.004517	-0.012	0.004	0.004225
rs304270	17	t	0.0276	0.0057	1.3e-06	1.029	0.01	0.004222	0.012	0.004	0.003332
rs304292	17	a	0.0275	0.0057	1.36e-06	1.029	0.01	0.004441	0.012	0.004	0.004132
rs686425	17	a	-0.0278	0.0058	1.4e-06	0.974	0.01	0.007804	-0.012	0.004	0.004081
rs405684	17	t	-0.0275	0.0057	1.41e-06	0.974	0.01	0.007465	-0.011	0.004	0.006428
rs7767654	6	a	-0.0265	0.0055	1.42e-06	0.967	0.009	0.0004821	-0.013	0.004	0.0009809
rs12205774	6	t	0.0265	0.0055	1.44e-06	1.034	0.01	0.0005035	0.013	0.004	0.0009142
rs3744109	17	t	-0.0275	0.0057	1.45e-06	0.973	0.01	0.004994	-0.012	0.004	0.00512
rs4839928	6	a	-0.0264	0.0055	1.47e-06	0.967	0.009	0.000508	-0.013	0.004	0.0009175
rs172565	17	a	-0.0274	0.0057	1.53e-06	0.972	0.01	0.004121	-0.012	0.004	0.003562
rs1057068	17	t	0.0274	0.0057	1.65e-06	1.028	0.01	0.005349	0.011	0.004	0.0055
rs12453049	17	t	-0.0273	0.0057	1.66e-06	0.973	0.01	0.005693	-0.012	0.004	0.005122
rs2333332	17	a	0.0273	0.0057	1.67e-06	1.027	0.01	0.006245	0.012	0.004	0.00484
rs6503866	17	t	-0.0273	0.0057	1.69e-06	0.974	0.01	0.007789	-0.011	0.004	0.006341
rs4793952	17	t	-0.0273	0.0057	1.72e-06	0.973	0.01	0.005641	-0.012	0.004	0.005068
rs10484868	6	t	0.0262	0.0055	1.74e-06	1.033	0.01	0.0007707	0.013	0.004	0.001222
rs302873	17	c	-0.0273	0.0057	1.74e-06	0.973	0.01	0.005497	-0.011	0.004	0.005574
rs8071916	17	a	-0.0272	0.0057	1.74e-06	0.974	0.01	0.007103	-0.011	0.004	0.006232
rs7997462	13	t	0.0299	0.0063	1.75e-06	1.029	0.01	0.004645	0.013	0.004	0.003024
rs1267542	17	t	0.0276	0.0058	1.75e-06	1.029	0.01	0.00449	0.012	0.004	0.003859
rs12453459	17	t	-0.0273	0.0057	1.75e-06	0.974	0.01	0.00788	-0.011	0.004	0.006319
rs10484867	6	a	0.0262	0.0055	1.78e-06	1.034	0.01	0.0005219	0.014	0.004	0.0006434
rs11870671	17	a	0.0272	0.0057	1.81e-06	1.028	0.01	0.005181	0.012	0.004	0.005101
rs2567892	17	t	-0.0272	0.0057	1.82e-06	0.973	0.01	0.006135	-0.011	0.004	0.0054
rs6561937	13	a	0.0321	0.0067	1.86e-06	1.039	0.012	0.0007884	0.016	0.005	0.0007483
rs6906737	6	a	0.0268	0.0056	1.89e-06	1.03	0.01	0.0018	0.012	0.004	0.003996
rs10473915	5	a	0.0308	0.0065	1.89e-06	1.024	0.011	0.03025	0.01	0.004	0.0212
rs7775492	6	a	-0.0262	0.0055	1.9e-06	0.967	0.009	0.0005801	-0.013	0.004	0.0009609
rs6503870	17	t	0.0271	0.0057	1.91e-06	1.027	0.01	0.006909	0.011	0.004	0.005193
rs302840	17	c	-0.0271	0.0057	1.92e-06	0.973	0.01	0.005322	-0.012	0.004	0.004362
rs9901114	17	a	-0.0279	0.0059	1.92e-06	0.974	0.01	0.009076	-0.011	0.004	0.009317
rs12189679	6	a	0.0262	0.0055	1.93e-06	1.033	0.01	0.0006318	0.013	0.004	0.001128
rs2643124	17	t	-0.0272	0.0057	1.95e-06	0.973	0.01	0.005293	-0.011	0.004	0.005472
rs437732	17	a	-0.0271	0.0057	1.99e-06	0.973	0.01	0.005582	-0.012	0.004	0.005042
rs1631237	17	a	-0.0271	0.0057	2.01e-06	0.972	0.01	0.004535	-0.012	0.004	0.004232
rs302842	17	c	-0.0271	0.0057	2.01e-06	0.972	0.01	0.004535	-0.012	0.004	0.004284
rs302843	17	t	0.0271	0.0057	2.01e-06	1.029	0.01	0.004539	0.012	0.004	0.00429
rs302848	17	a	0.0271	0.0057	2.01e-06	1.026	0.01	0.00829	0.011	0.004	0.00752
rs420878	17	a	-0.0273	0.0058	2.02e-06	0.973	0.01	0.006921	-0.012	0.004	0.00386
rs2567898	17	t	-0.0271	0.0057	2.02e-06	0.973	0.01	0.005255	-0.012	0.004	0.005187
rs2611782	17	t	-0.0271	0.0057	2.08e-06	0.973	0.01	0.005324	-0.011	0.004	0.005365
rs9911578	17	t	0.0277	0.0058	2.11e-06	1.029	0.01	0.003595	0.012	0.004	0.00296
rs302859	17	t	0.027	0.0057	2.12e-06	1.028	0.01	0.004567	0.012	0.004	0.004003
rs9902994	17	a	0.0277	0.0058	2.18e-06	1.029	0.01	0.003842	0.012	0.004	0.003528
rs591200	17	a	-0.027	0.0057	2.19e-06	0.972	0.01	0.004749	-0.012	0.004	0.00461
rs9901181	17	t	0.0277	0.0058	2.21e-06	1.029	0.01	0.004156	0.012	0.004	0.003295
rs1267545	17	a	-0.0272	0.0057	2.22e-06	0.974	0.01	0.006891	-0.012	0.004	0.00526
rs9894274	17	a	0.0276	0.0058	2.26e-06	1.028	0.01	0.005266	0.012	0.004	0.004102
rs8081967	17	t	-0.028	0.0059	2.43e-06	0.976	0.01	0.01657	-0.01	0.004	0.01841
rs12948746	17	a	-0.028	0.0059	2.47e-06	0.976	0.01	0.01622	-0.01	0.004	0.0137
rs3826353	17	a	0.0269	0.0057	2.51e-06	1.022	0.01	0.02481	0.01	0.004	0.01664
rs9897326	17	a	-0.0275	0.0059	2.52e-06	0.972	0.01	0.003868	-0.012	0.004	0.00332
rs8082544	17	a	-0.0268	0.0057	2.68e-06	0.979	0.01	0.03384	-0.009	0.004	0.02459
rs8067264	17	c	0.0268	0.0057	2.72e-06	1.022	0.01	0.02799	0.009	0.004	0.02207
rs9892062	17	a	0.0279	0.0059	2.75e-06	1.028	0.01	0.005595	0.013	0.004	0.002355
rs9807057	17	a	-0.0274	0.0058	2.75e-06	0.972	0.01	0.003962	-0.012	0.004	0.003423
rs11656413	17	a	0.0267	0.0057	2.77e-06	1.023	0.01	0.01982	0.01	0.004	0.01391
rs2333410	17	a	-0.0267	0.0057	2.78e-06	0.979	0.01	0.03029	-0.009	0.004	0.02063
rs4932693	17	t	0.0267	0.0057	2.8e-06	1.022	0.01	0.03405	0.01	0.004	0.0212
rs9907940	17	a	-0.0274	0.0059	2.86e-06	0.974	0.01	0.006717	-0.012	0.004	0.003373
rs4339469	6	t	0.027	0.0058	3.01e-06	1.036	0.01	0.0002942	0.017	0.004	3.148e-05
rs9915935	17	a	-0.0273	0.0058	3.02e-06	0.972	0.01	0.003916	-0.012	0.004	0.00329
rs12603238	17	t	-0.0266	0.0057	3.03e-06	0.978	0.01	0.02772	-0.01	0.004	0.01866
rs8069033	17	a	-0.0266	0.0057	3.04e-06	0.978	0.01	0.02434	-0.01	0.004	0.01549
rs11719291	3	a	-0.04	0.0086	3.13e-06	0.966	0.014	0.01829	NA	NA	NA
rs6416932	17	a	0.0265	0.0057	3.19e-06	1.021	0.01	0.03266	0.009	0.004	0.02576
rs13434258	3	t	-0.0399	0.0086	3.29e-06	0.964	0.014	0.01299	NA	NA	NA
rs2079703	17	a	-0.0272	0.0058	3.38e-06	0.975	0.01	0.01487	-0.011	0.004	0.009135
rs7502208	17	a	0.0264	0.0057	3.43e-06	1.021	0.01	0.03363	0.009	0.004	0.02522
rs7319102	13	a	0.0313	0.0068	3.85e-06	1.043	0.012	0.0002542	0.015	0.005	0.001082
rs3744093	17	t	0.0263	0.0057	3.88e-06	1.029	0.01	0.003148	0.012	0.004	0.002234
rs4077495	3	t	0.0394	0.0085	3.97e-06	1.035	0.015	0.0192	NA	NA	NA
rs9537821	13	a	0.0291	0.0063	3.99e-06	1.051	0.011	2.698e-06	0.016	0.004	0.0002951
rs9537818	13	t	0.0291	0.0063	4.06e-06	1.051	0.011	2.334e-06	0.016	0.004	0.0002787
rs9537804	13	t	-0.0291	0.0063	4.24e-06	0.951	0.01	1.946e-06	-0.016	0.004	0.0002067
rs773114	12	a	-0.0258	0.0056	4.36e-06	0.972	0.009	0.003827	-0.012	0.004	0.002576
rs11708786	3	t	0.0392	0.0085	4.4e-06	1.036	0.015	0.01643	NA	NA	NA
rs2292239	12	t	0.0272	0.0059	4.49e-06	1.038	0.011	0.0003434	0.015	0.004	0.0007156
rs705699	12	a	0.0257	0.0056	4.5e-06	1.028	0.011	0.00848	0.012	0.004	0.005138
rs4282054	3	t	-0.0255	0.0056	4.64e-06	0.981	0.009	0.0482	-0.011	0.004	0.006187
rs4283605	3	a	-0.0296	0.0065	4.67e-06	0.963	0.01	0.0003424	-0.02	0.004	5.983e-06
rs1873914	12	c	0.0257	0.0056	4.67e-06	1.027	0.01	0.007413	0.012	0.004	0.00607
rs9898626	17	c	-0.0267	0.0058	4.77e-06	0.972	0.01	0.004758	-0.012	0.004	0.004658
rs10852376	16	a	0.0313	0.0068	4.83e-06	1.033	0.012	0.005473	0.013	0.005	0.005273
rs2075514	16	a	-0.0312	0.0068	4.91e-06	0.969	0.012	0.008083	-0.014	0.005	0.004511
rs4262965	16	a	0.0316	0.0069	5.04e-06	1.032	0.012	0.009467	0.014	0.005	0.004702
rs4482303	16	t	0.0312	0.0068	5.08e-06	1.033	0.012	0.006423	0.014	0.005	0.003087
rs13303	3	t	-0.0254	0.0056	5.21e-06	0.978	0.01	0.0267	-0.012	0.004	0.003146
rs2075515	16	a	0.0311	0.0068	5.25e-06	1.032	0.012	0.008131	0.012	0.005	0.007581
rs1569300	16	a	0.0311	0.0068	5.34e-06	1.031	0.012	0.009738	0.014	0.005	0.004855
rs17080319	3	t	-0.0387	0.0085	5.38e-06	0.965	0.014	0.01395	NA	NA	NA
rs4541094	16	t	0.0311	0.0068	5.41e-06	1.034	0.013	0.00596	0.015	0.005	0.002837
rs11075280	16	a	0.0311	0.0068	5.7e-06	1.032	0.012	0.007335	0.013	0.005	0.004141
rs11153969	6	t	0.026	0.0057	5.8e-06	1.036	0.01	0.00047	0.017	0.004	3.372e-05
rs773107	12	a	-0.0267	0.0059	5.8e-06	0.965	0.01	0.0005825	-0.015	0.004	0.0005717
rs7208505	17	a	0.0257	0.0057	5.89e-06	1.026	0.01	0.008979	0.011	0.004	0.005479
rs6561938	13	t	0.0276	0.0061	6.01e-06	1.034	0.011	0.00149	0.012	0.004	0.00484
rs13081028	3	a	0.0252	0.0056	6.33e-06	1.02	0.01	0.03539	0.012	0.004	0.004155
rs17813294	6	c	-0.0347	0.0077	6.49e-06	0.952	0.012	9.13e-05	-0.021	0.005	1.276e-05
rs17014925	3	a	-0.0621	0.0138	6.76e-06	0.941	0.02	0.004883	-0.016	0.007	0.01878
rs1476596	17	a	0.0255	0.0057	6.81e-06	1.027	0.01	0.006566	0.011	0.004	0.006447
rs1041646	13	t	0.0278	0.0062	6.85e-06	1.051	0.011	3.02e-06	0.016	0.004	0.0003098
rs17264075	13	a	-0.0277	0.0062	6.97e-06	0.951	0.01	2.368e-06	-0.016	0.004	0.0002706
rs12428841	13	t	0.0277	0.0062	6.99e-06	1.051	0.011	2.558e-06	0.016	0.004	0.0003379
rs2320925	13	t	-0.0277	0.0062	7.02e-06	0.951	0.01	1.85e-06	-0.016	0.004	0.000232
rs7214892	17	a	0.0287	0.0064	7.1e-06	NA	NA	NA	0.009	0.004	0.03922
rs1334299	13	a	-0.0277	0.0062	7.12e-06	0.951	0.01	2.637e-06	-0.016	0.004	0.0003696
rs2301867	17	a	-0.0254	0.0057	7.35e-06	0.974	0.01	0.007801	-0.011	0.004	0.007777
rs1334290	13	a	-0.0278	0.0062	7.38e-06	0.952	0.01	3.499e-06	-0.015	0.004	0.000449
rs9537782	13	t	-0.0273	0.0061	7.47e-06	0.959	0.01	4.506e-05	-0.015	0.004	0.0003971
rs9537777	13	a	-0.0306	0.0068	7.62e-06	0.959	0.011	0.0003428	-0.014	0.005	0.002455
rs6905544	6	a	0.025	0.0056	7.8e-06	1.038	0.01	0.0002187	0.02	0.004	2.162e-06
rs6997	3	t	0.0267	0.006	7.93e-06	1.037	0.011	0.0004242	0.021	0.004	7.482e-07
rs6779524	3	t	0.0267	0.006	7.95e-06	1.034	0.011	0.001718	0.02	0.004	4.2e-06
rs9537796	13	a	0.0287	0.0064	8.04e-06	1.051	0.011	3.032e-06	0.017	0.004	0.0001334
rs9537797	13	a	0.0287	0.0064	8.05e-06	1.051	0.011	3.093e-06	0.017	0.004	0.0001337
rs11922013	3	c	0.0267	0.006	8.17e-06	1.038	0.011	0.0002355	0.021	0.004	7.339e-07
rs17014947	3	t	-0.0611	0.0137	8.19e-06	0.935	0.02	0.001721	-0.017	0.007	0.007903
rs6809216	3	a	0.0267	0.006	8.22e-06	1.04	0.011	0.0001764	0.022	0.004	4.14e-07
rs6446272	3	a	0.0267	0.006	8.23e-06	1.039	0.011	0.0002228	0.021	0.004	4.423e-07
rs2842385	6	a	-0.0311	0.007	8.29e-06	NA	NA	NA	-0.012	0.005	0.011
rs9898916	17	t	0.0273	0.0061	8.33e-06	1.03	0.01	0.00382	0.012	0.004	0.003985
rs11706370	3	a	0.0267	0.006	8.4e-06	1.039	0.011	0.0001942	0.021	0.004	3.293e-07
rs7646366	3	a	0.0266	0.006	8.49e-06	1.038	0.011	0.000236	0.021	0.004	6.619e-07
rs11711485	3	t	0.0266	0.006	8.66e-06	1.038	0.011	0.0002905	0.021	0.004	5.606e-07
rs9527706	13	a	0.0283	0.0064	8.67e-06	1.056	0.011	5.576e-07	0.017	0.004	0.0001045
rs3811699	3	t	-0.0267	0.006	8.74e-06	0.964	0.01	0.0003078	-0.021	0.004	6.328e-07
rs1987628	3	a	0.0266	0.006	8.76e-06	1.038	0.011	0.0002322	0.021	0.004	4.562e-07
rs9537780	13	a	-0.0304	0.0068	8.92e-06	0.959	0.011	0.0002649	-0.014	0.005	0.001803
rs9477970	6	a	0.0332	0.0075	8.95e-06	NA	NA	NA	0.012	0.005	0.0126
rs1873625	3	a	0.0269	0.0061	8.99e-06	1.043	0.011	5.372e-05	0.022	0.004	2.399e-07
rs2303319	2	t	0.0451	0.0102	9.04e-06	1.037	0.018	0.03304	NA	NA	NA
rs6803222	3	t	-0.0269	0.0061	9.13e-06	0.959	0.01	5.208e-05	-0.022	0.004	2.375e-07
rs12467117	2	t	0.0451	0.0102	9.13e-06	1.037	0.018	0.03371	NA	NA	NA
rs2172252	3	a	-0.0269	0.0061	9.18e-06	0.96	0.01	7.578e-05	-0.022	0.004	3.975e-07
rs705702	12	a	-0.0261	0.0059	9.28e-06	0.963	0.01	0.0002823	-0.015	0.004	0.000377
rs7326551	13	a	0.0285	0.0064	9.38e-06	1.053	0.012	4.172e-06	0.019	0.005	4.474e-05
rs705698	12	t	-0.026	0.0059	9.54e-06	0.965	0.01	0.001207	-0.014	0.004	0.00116
rs773108	12	a	-0.026	0.0059	9.8e-06	0.965	0.01	0.0004463	-0.015	0.004	0.0004485
rs2194726	2	t	0.0449	0.0102	9.89e-06	1.039	0.018	0.02588	0.012	0.006	0.03981

## Sheet: Edu_yrs_Top25_Genes
Supplementary Table S7C Top 25 gene-based findings for years of educational attainment (Rietveld et al. 2013). P-values are shown from the educational attainment (years of education and college completion) and our CHARGE gene-based analyses. Bold type denotes those findings which are nominally significant (P < 0.05) in our CHARGE gene-based analysis. Abbreviations: College, College completion; Ed…
Chr	Gene	P-value_CHARGE	P-value edu yrs	P-value college
16	TUFM	0.000404	<1.00×10-6	5.00×10-6
16	LOC440350-4	0.000719	<1.00×10-6	4.00×10-6
2	GBX2	0.0035	<1.00×10-6	3.90×10-5
13	STK24	0.9	<1.00×10-6	<1.00×10-6
16	SH2B1	0.000319	1.00×10-6	6.00×10-6
16	ATP2A1	0.000327	1.00×10-6	1.00×10-5
16	ATXN2L	0.000359	1.00×10-6	8.00×10-6
2	ASB18	0.00259	1.00×10-6	1.51×10-4
10	C10orf88	0.142	1.00×10-6	3.60×10-5
6	BTN1A1	0.239	1.00×10-6	4.57×10-4
6	HMGN4	0.251	1.00×10-6	5.46×10-4
6	IHPK3	0.633	1.00×10-6	2.00×10-6
3	APEH	1.00x10-5	1.00×10-6	7.10×10-5
3	RNF123	1.10x10-5	1.00×10-6	1.04×10-4
3	NICN1	2.80x10-5	1.00×10-6	1.12×10-4
3	MST1	1.70x10-5	2.00×10-6	9.10×10-5
3	BSN	6.00x10-6	2.00×10-6	3.80×10-5
6	C6orf125	0.655	3.00×10-6	4.00×10-6
3	TCTA	1.90x10-5	3.00×10-6	1.36×10-4
10	FAM24A	0.07151	4.00×10-6	6.80×10-5
18	KATNAL2	0.268	4.00×10-6	2.10×10-5
3	AMT	2.30x10-5	4.00×10-6	1.11×10-4
16	RABEP2	0.000292	6.00×10-6	3.30×10
4	TET2	0.00423	6.00×10-6	5.00×10-4
1	CEP170	0.01007	6.00×10-6	6.50×10-5

## Sheet: College_Top25_Genes
Supplementary Table S7D Top 25 gene-based findings for college completion (Rietveld et al. 2013). P-values are shown from the educational attainment (years of education and college completion) and our CHARGE gene-based analyses. Bold type denotes those findings which are nominally significant (P < 0.05) in our CHARGE gene-based analysis. Abbreviations: College, College completion; Edu years, year…
Chr	Gene	P-value_CHARGE	P-value college	P-value edu yrs
2	ASB18	0.00259	<1.00×10-6	1.00×10-6
2	GBX2	0.0035	<1.00×10-6	<1.00×10-6
1	PIK3C2B	0.448	<1.00×10-6	8.88×10-3
6	C6orf125	0.655	<1.00×10-6	3.00×10-6
3	TRAIP	0.000336	1.00×10-5	5.98×10-4
4	TET2	0.00423	1.00×10-6	6.00×10-6
6	ITPR3	0.491	1.00×10-6	1.60×10-5
6	IHPK3	0.633	1.00×10-6	1.00×10-6
10	PSD	0.000175	4.00×10-6	6.90×10-5
3	CCDC14	0.456	4.00×10-6	6.62×10-3
10	NFKB2	0.000267	6.00×10-6	6.30×10-5
10	GBF1	0.000345	7.00×10-6	2.80×10-5
10	ELOVL3	0.000623	7.00×10-6	4.00×10-5
4	C4orf44	0.05402	7.00×10-6	1.49×10-4
12	PITPNM2	0.144	7.00×10-6	2.10×10-5
3	MST1R	0.000699	8.00×10-6	1.06×10-3
3	ROPN1	0.429	8.00×10-6	8.31×10-3
12	ARL6IP4	0.07571	9.00×10-6	5.80×10-5
1	PPP1R15B	0.49	9.00×10-6	2.47×10-2
3	UBA7	0.000147	1.10×10-5	3.78×10-4
12	OGFOD2	0.08204	1.10×10-5	8.50×10-5
3	IHPK1	3.60x10-5	1.20×10-5	6.80×10-5
10	PITX3	0.000551	1.40×10-5	3.10×10-5
3	RNF123	1.10x10-5	1.40×10-5	1.00×10-6
3	AMIGO3	2.80x10-5	1.40×10-5	1.90×10-5
